# Supplementary material for: Transcriptome sequencing of three Ranunculus species (Ranunculaceae) reveals candidate genes in adaptation from terrestrial to aquatic habitats
Source: Sci Rep. 2015 May 20;5:10098. doi: 10.1038/srep10098 (PMC4438715; doi:10.1038/srep10098)
Supplement: Supplementary Dataset [file srep10098-s2.xls]

## Sheet: 1.BBH MA bu-ca
Table S2. Orthologous pairs with dN/dS >0.5 and P-Value (Fisher) ≤0.05 estimated by program KaKs_Calculator. The results provide information including the sequence ID, methods used for estimation, nonsynonymous and synonymous substitution rates and their ratio, etc. Meanwhile, Fisher's exact test is applied to justify the validity of dN and dS. Method MA = maximum likelihood and model averaging; …
Sheet 1. Orthologs of R. bungei and R. cantoniensis inferred from Bidirectional Best Hit (BBH) method, calculating dN/dS using MA method
Sheet 2. Orthologs of R. bungei and R. brotherusii inferred from BBH, calculating dN/dS using MA method
Sheet 3. Orthologs of R. brotherusii and R. cantoniensisinferred from BBH, calculating dN/dS using MA method
Sheet 4. Orthologs of R. bungei and R. cantoniensis inferred from BBH, calculating dN/dS using YN method
Sheet 5. Orthologs of R. bungei and R. brotherusii inferred from BBH, calculating dN/dS using YN method
Sheet 6. Orthologs of R. brotherusii and R. cantoniensis inferred from BBH, calculating dN/dS using YN method
Sheet 7. Orthologs of R. bungei and R. cantoniensis inferred from OrthoMCL, calculating dN/dS using MA method
Sheet 8. Orthologs of R. bungei and R. brotherusii inferred from OrthoMCL, calculating dN/dS using MA method
Sheet 9. Orthologs of R. brotherusii and R. cantoniensis inferred from OrthoMCL, calculating dN/dS using MA method
Sheet 10. Orthologs of R. bungei and R. cantoniensis inferred from OrthoMCL, calculating dN/dS using YN method
Sheet 11. Orthologs of R. bungei and R. brotherusii inferred from OrthoMCL, calculating dN/dS using YN method
Sheet 12. Orthologs of R. brotherusii and R. cantoniensis inferred from OrthoMCL, calculating dN/dS using YN method
Sequences were provided in the file of Supplementary sequences. Data in the file can be executed directly by program KaKs_calculator to repeat the results here
Sheet 1. Orthologs of R. bungei and R. cantoniensis inferred from Bidirectional Best Hit (BBH) method, calculating dN/dS with MA method
Sequence	Sequence	Method	dN	dS	dN/dS	P-Value(Fisher)	Length	S-Sites	N-Sites	Fold-Sites(0:2:4)	Substitutions	S-Substitutions	N-Substitutions	Fold-S-Substitutions(0:2:4)	Fold-N-Substitutions(0:2:4)	Divergence-Time	Substitution-Rate-Ratio(rTC:rAG:rTA:rCG:rTG:rCA/rCA)	GC(1:2:3)	ML-Score	AICc	Akaike-Weight	Model
Unigene44073_R-cantoniensis	Unigene29908_R-bungei	MA	0.212365	0.287774	0.737958	0.0312262	1011	254.811	756.189	NA	186	58.3072	127.693	NA	NA	0.231371	4.34388:1.98539:1.5951:1.98053:0.945132:1	0.355485(0.421941:0.325949:0.318565)	-1944.51	NA	NA	NA
Unigene18391_R-cantoniensis	Unigene20489_R-bungei	MA	0.185463	0.279767	0.662922	0.00361179	1062	299.406	762.594	NA	181	67.3244	113.676	NA	NA	0.21205	3.55382:1.60723:0.815916:0.905029:0.753228:1	0.399459(0.50348:0.356148:0.338747)	-2071.27	NA	NA	NA
Unigene22543_R-bungei	Unigene18722_R-cantoniensis	MA	0.136455	0.210119	0.649418	0.00797076	1047	325.258	721.742	NA	140	57.3525	82.6475	NA	NA	0.15934	2.5377:2.688:1.79831:1.83871:0.616618:1	0.423139(0.382282:0.558252:0.328883)	-1932.7	NA	NA	NA
Unigene22204_R-cantoniensis	Unigene7563_R-bungei	MA	0.156591	0.241989	0.647102	0.00908278	909	218.983	690.017	NA	137	45.0802	91.9198	NA	NA	0.177164	4.09736:4.10227:3.29463:3.6697:0.860818:1	0.364969(0.429398:0.332176:0.333333)	-1735.54	NA	NA	NA
Unigene10369_R-cantoniensis	Unigene31323_R-bungei	MA	0.191082	0.298773	0.639557	0.0209812	558	136.187	421.813	NA	101	33.8823	67.1177	NA	NA	0.217365	2.14701:2.06992:1.74841:2.19464:0.790106:1	0.311869(0.386364:0.255682:0.293561)	-1095.84	NA	NA	NA
Unigene26158_R-cantoniensis	Unigene23342_R-bungei	MA	0.135692	0.214561	0.632415	0.0407948	615	164.77	450.23	NA	79	28.9583	50.0417	NA	NA	0.156822	10.2918:4.0693:1.40352:4.90534:3.88629:1	0.307858(0.378238:0.220207:0.32513)	-1082.21	NA	NA	NA
CL4225.Contig1_R-cantoniensis	CL61.Contig1_R-bungei	MA	0.194593	0.308659	0.630445	0.000937442	1095	266.508	828.492	NA	198	66.895	131.105	NA	NA	0.222355	2.69543:2.95405:1.82443:2.08929:0.604932:1	0.361544(0.438753:0.306236:0.339644)	-2137.87	NA	NA	NA
Unigene12667_R-bungei	Unigene32131_R-cantoniensis	MA	0.150558	0.24759	0.608096	0.017197	597	149.822	447.178	NA	90	31.9716	58.0284	NA	NA	0.174909	1.59654:1.69917:1.46002:1.45541:1.21084:1	0.372579(0.426606:0.363914:0.327217)	-1155.34	NA	NA	NA
Unigene34148_R-bungei	CL3230.Contig2_R-cantoniensis	MA	0.14419	0.237977	0.605898	0.00982468	747	159.65	587.35	NA	105	32.5169	72.4831	NA	NA	0.164234	4.51644:3.8816:2.79825:3.51261:2.04235:1	0.276754(0.306579:0.305263:0.218421)	-1400.16	NA	NA	NA
CL1975.Contig1_R-cantoniensis	Unigene28849_R-bungei	MA	0.157945	0.26129	0.604481	0.0119222	642	142.189	499.811	NA	99	31.6817	67.3183	NA	NA	0.180834	2.65283:2.81364:2.57894:2.65759:1.73556:1	0.360647(0.43311:0.349498:0.299331)	-1236.09	NA	NA	NA
Unigene10862_R-cantoniensis	Unigene12383_R-bungei	MA	0.152181	0.252755	0.602091	0.00167935	1038	270.307	767.693	NA	149	54.9819	94.0181	NA	NA	0.178372	3.67195:1.4167:0.62727:0.764031:1.38776:1	0.325243(0.486246:0.272654:0.216828)	-1835.57	NA	NA	NA
Unigene15071_R-cantoniensis	Unigene30374_R-bungei	MA	0.243773	0.411404	0.592539	0.0223678	285	72.3161	212.684	NA	65	23.6995	41.3005	NA	NA	0.286308	1.56608:1.54986:1.15942:1.13898:0.632662:1	0.444984(0.436893:0.543689:0.354369)	-605.049	NA	NA	NA
CL2525.Contig1_R-bungei	CL1340.Contig1_R-cantoniensis	MA	0.28778	0.489009	0.588497	0.00107536	480	120.705	359.295	NA	123	44.6991	78.3009	NA	NA	0.338383	2.14563:2.35815:1.78612:1.80337:0.616683:1	0.377828(0.432127:0.31448:0.386878)	-1030.13	NA	NA	NA
CL2794.Contig3_R-cantoniensis	Unigene14569_R-bungei	MA	0.141475	0.244059	0.579676	0.0365303	372	89.118	282.882	NA	53	18.6618	34.3382	NA	NA	0.166051	1.91514:2.62925:1.65337:1.65041:0.507568:1	0.336336(0.398649:0.297297:0.313063)	-696.573	NA	NA	NA
Unigene25660_R-bungei	Unigene24441_R-cantoniensis	MA	0.150378	0.260618	0.577005	1.16974e-08	2727	740.269	1986.73	NA	399	156.559	242.441	NA	NA	0.180304	3.74653:2.46524:1.01214:1.06227:1.17207:1	0.370806(0.489042:0.335227:0.288149)	-5056.33	NA	NA	NA
Unigene16317_R-cantoniensis	Unigene476_R-bungei	MA	0.111533	0.193318	0.576942	0.0207062	582	137.084	444.916	NA	67	23.3246	43.6754	NA	NA	0.130797	1.87365:1.82239:1.29156:1.29067:0.405805:1	0.262341(0.296173:0.242097:0.248752)	-1032.39	NA	NA	NA
Unigene38558_R-cantoniensis	Unigene21851_R-bungei	MA	0.127206	0.222526	0.571642	0.0129748	606	173.687	432.313	NA	74	30.5427	43.4573	NA	NA	0.154526	8.73896:0.848171:0.862343:0.650041:0.813995:1	0.418699(0.539024:0.426829:0.290244)	-1025.98	NA	NA	NA
Unigene13912_R-bungei	Unigene30373_R-cantoniensis	MA	0.223301	0.391008	0.571089	0.0211518	309	61.7295	247.27	NA	63	19.1628	43.8372	NA	NA	0.256804	1.92365:2.45272:1.97601:2.00438:1.49074:1	0.308028(0.418848:0.28534:0.219895)	-620.535	NA	NA	NA
CL3214.Contig2_R-cantoniensis	Unigene22726_R-bungei	MA	0.146659	0.257725	0.569053	0.00010127	1266	293.327	972.673	NA	185	64.0807	120.919	NA	NA	0.172393	2.6762:2.1405:1.39611:1.36793:1.10356:1	0.369025(0.413958:0.361377:0.33174)	-2338.99	NA	NA	NA
CL8468.Contig2_R-cantoniensis	CL3477.Contig2_R-bungei	MA	0.176661	0.311417	0.56728	0.00451463	513	154.225	358.775	NA	87	37.5053	49.4947	NA	NA	0.217173	3.22405:0.99272:0.388274:0.43053:0.815918:1	0.324074(0.353704:0.296296:0.322222)	-990.584	NA	NA	NA
Unigene22382_R-bungei	Unigene10613_R-cantoniensis	MA	0.129846	0.229136	0.566676	0.0166743	522	129.87	392.13	NA	70	25.8205	44.1795	NA	NA	0.154548	3.40989:3.25364:3.37703:3.4189:2.18131:1	0.444444(0.497512:0.455224:0.380597)	-977.165	NA	NA	NA
Unigene27303_R-bungei	Unigene36565_R-cantoniensis	MA	0.151258	0.26718	0.566127	0.00162542	726	176.042	549.958	NA	111	40.0926	70.9074	NA	NA	0.179367	1.94585:2.1826:1.79732:1.84098:0.99426:1	0.447233(0.480695:0.474903:0.3861)	-1367.1	NA	NA	NA
Unigene32035_R-bungei	Unigene24486_R-cantoniensis	MA	0.12764	0.226063	0.56462	0.0257801	474	116.197	357.803	NA	62	22.6391	39.3609	NA	NA	0.151767	5.18345:4.07947:3.28387:3.58583:2.86987:1	0.327342(0.398693:0.336601:0.246732)	-877.71	NA	NA	NA
Unigene24119_R-cantoniensis	Unigene13137_R-bungei	MA	0.0928691	0.165682	0.560527	0.0112136	828	184.73	643.27	NA	82	27.779	54.221	NA	NA	0.109114	2.18999:2.2901:1.88979:1.91138:1.371:1	0.326637(0.385045:0.295759:0.299107)	-1450.62	NA	NA	NA
Unigene36323_R-bungei	Unigene26743_R-cantoniensis	MA	0.184062	0.329512	0.558591	0.00348377	507	118.439	388.561	NA	89	31.4203	57.5797	NA	NA	0.21804	2.43387:1.17925:0.851628:0.85381:2.09499:1	0.252437(0.343567:0.171784:0.241959)	-971.642	NA	NA	NA
CL2222.Contig2_R-cantoniensis	CL1730.Contig8_R-bungei	MA	0.102535	0.186363	0.550192	1.67799e-06	2487	546.677	1940.32	NA	269	91.1	177.9	NA	NA	0.120962	3.97883:4.01839:3.23268:3.59568:1.27998:1	0.322215(0.398085:0.297715:0.270846)	-4402.93	NA	NA	NA
Unigene13467_R-bungei	Unigene21433_R-cantoniensis	MA	0.149642	0.272462	0.549222	6.25912e-05	1161	274.148	886.852	NA	174	62.6643	111.336	NA	NA	0.178644	3.04977:2.10688:1.7484:1.80108:1.30336:1	0.351297(0.420659:0.387725:0.245509)	-2148.64	NA	NA	NA
Unigene39957_R-cantoniensis	Unigene38659_R-bungei	MA	0.131042	0.238637	0.549128	0.0282008	393	70.628	322.372	NA	50	14.2596	35.7404	NA	NA	0.150379	2.49203:2.15762:1.81288:1.77894:0.942374:1	0.291152(0.353395:0.276235:0.243827)	-703.737	NA	NA	NA
Unigene19490_R-bungei	Unigene35142_R-cantoniensis	MA	0.0913366	0.166648	0.548081	0.00132455	1137	293.078	843.922	NA	112	43.441	68.559	NA	NA	0.110749	4.68519:4.03384:3.07654:3.62154:1.14158:1	0.313713(0.35119:0.326058:0.263889)	-1942.63	NA	NA	NA
CL1950.Contig7_R-bungei	CL8687.Contig1_R-cantoniensis	MA	0.124632	0.227553	0.547706	2.93505e-07	2247	519.111	1727.89	NA	289	102.371	186.629	NA	NA	0.148409	3.00271:2.94883:2.18873:2.33008:0.622414:1	0.397789(0.438673:0.392365:0.362328)	-4065.06	NA	NA	NA
Unigene22642_R-cantoniensis	CL2735.Contig1_R-bungei	MA	0.174438	0.319889	0.545308	0.0446582	213	46.9329	166.067	NA	36	12.2887	23.7113	NA	NA	0.206487	1.75827:5.28518:1.13998:1.19398:0.570821:1	0.462222(0.473333:0.566667:0.346667)	-411.45	NA	NA	NA
CL4704.Contig2_R-cantoniensis	Unigene10533_R-bungei	MA	0.12799	0.23479	0.545124	0.00142198	873	175.398	697.602	NA	112	35.3525	76.6475	NA	NA	0.149448	2.62831:2.79875:1.98313:1.98244:0.714293:1	0.337657(0.436321:0.275943:0.300708)	-1555.71	NA	NA	NA
CL8602.Contig1_R-cantoniensis	Unigene22114_R-bungei	MA	0.159282	0.292257	0.545005	0.00231447	501	192.172	308.828	NA	79	42.1144	36.8856	NA	NA	0.210288	0.785329:3.41745:1.12562:0.840833:0.541304:1	0.490143(0.497312:0.672043:0.301075)	-931.442	NA	NA	NA
CL5886.Contig1_R-cantoniensis	Unigene7436_R-bungei	MA	0.14343	0.263365	0.544607	0.0146005	426	98.9261	327.074	NA	63	22.4951	40.5049	NA	NA	0.171282	3.14156:3.04129:2.43745:2.44513:0.698363:1	0.289157(0.345783:0.296386:0.225301)	-802.131	NA	NA	NA
CL4126.Contig1_R-cantoniensis	CL6929.Contig2_R-bungei	MA	0.177314	0.328656	0.539511	0.00129815	549	127.66	421.34	NA	96	34.5243	61.4757	NA	NA	0.212506	1.50501:1.51226:1.24542:1.29012:0.566565:1	0.394595(0.462162:0.359459:0.362162)	-1070.89	NA	NA	NA
Unigene19401_R-cantoniensis	Unigene17923_R-bungei	MA	0.143897	0.267094	0.538751	1.64113e-06	1638	378.573	1259.43	NA	237	84.8761	152.124	NA	NA	0.17237	4.16799:3.92139:3.3583:3.35347:1.36612:1	0.325843(0.360955:0.35721:0.259363)	-3062.87	NA	NA	NA
Unigene15554_R-cantoniensis	Unigene19931_R-bungei	MA	0.114214	0.212775	0.536784	0.00425657	657	155.286	501.714	NA	78	28.5265	49.4735	NA	NA	0.13751	3.19493:3.23285:2.85775:2.85001:0.893097:1	0.354489(0.450464:0.315789:0.297214)	-1185.16	NA	NA	NA
Unigene5762_R-bungei	Unigene11922_R-cantoniensis	MA	0.116638	0.217396	0.536522	0.0172592	447	107.362	339.638	NA	55	20.3909	34.6091	NA	NA	0.140838	4.24504:4.71436:4.35759:4.51607:1.89909:1	0.333333(0.387029:0.282427:0.330544)	-815.463	NA	NA	NA
Unigene33218_R-bungei	Unigene20204_R-cantoniensis	MA	0.172531	0.322559	0.534882	0.0471427	237	62.2757	174.724	NA	40	15.9955	24.0045	NA	NA	0.211953	5.43603:2.24493:1.48822:1.44825:0.627146:1	0.305389(0.383234:0.290419:0.242515)	-458.672	NA	NA	NA
Unigene7375_R-bungei	Unigene40018_R-cantoniensis	MA	0.171875	0.322618	0.532751	0.000336327	723	159.385	563.615	NA	124	42.9972	81.0028	NA	NA	0.205106	1.25817:1.38367:1.03198:1.23396:0.627299:1	0.31966(0.364745:0.263858:0.330377)	-1424.52	NA	NA	NA
Unigene46897_R-bungei	Unigene28993_R-cantoniensis	MA	0.208407	0.391352	0.53253	0.0114394	249	64.8689	184.131	NA	51	20.3058	30.6942	NA	NA	0.256067	1.66468:1.68218:1.4265:1.406:1.06557:1	0.319533(0.343949:0.302548:0.312102)	-509.555	NA	NA	NA
CL7141.Contig10_R-cantoniensis	Unigene27798_R-bungei	MA	0.246835	0.464541	0.531352	0.00433674	333	63.4866	269.513	NA	76	23.3437	52.6563	NA	NA	0.28834	1.18133:1.50724:1.35078:1.25926:1.98331:1	0.45045(0.567568:0.405405:0.378378)	-693.671	NA	NA	NA
Unigene24005_R-bungei	Unigene41836_R-cantoniensis	MA	0.192421	0.362947	0.530164	0.00393259	342	86.2322	255.768	NA	65	25.2674	39.7326	NA	NA	0.235418	3.21066:2.89392:2.28732:2.28144:1.4591:1	0.307423(0.338235:0.296218:0.287815)	-685.214	NA	NA	NA
CL1818.Contig1_R-bungei	CL3964.Contig2_R-cantoniensis	MA	0.111645	0.21226	0.525984	0.000439843	942	238.795	703.205	NA	111	43.5479	67.4521	NA	NA	0.137151	3.68094:2.07622:1.4961:1.48957:1.35309:1	0.392246(0.456193:0.351964:0.36858)	-1660.5	NA	NA	NA
CL4380.Contig1_R-cantoniensis	Unigene28957_R-bungei	MA	0.0792369	0.150946	0.524935	0.00209966	1092	254.786	837.214	NA	95	34.8636	60.1364	NA	NA	0.0959681	2.81871:2.26378:1.69244:1.7067:1.50076:1	0.315972(0.407853:0.221955:0.318109)	-1845.75	NA	NA	NA
Unigene15743_R-cantoniensis	Unigene7332_R-bungei	MA	0.132891	0.253334	0.524567	0.00948337	423	108.458	314.542	NA	59	23.4005	35.5995	NA	NA	0.163773	3.42877:3.64408:3.07546:3.03001:1.11306:1	0.408163(0.465986:0.391156:0.367347)	-786.12	NA	NA	NA
Unigene12178_R-cantoniensis	Unigene31395_R-bungei	MA	0.124127	0.237782	0.522019	0.00148419	708	169.294	538.706	NA	92	34.5721	57.4279	NA	NA	0.151303	2.85002:2.78724:2.21887:2.20797:0.774059:1	0.335917(0.428941:0.322997:0.255814)	-1278.07	NA	NA	NA
Unigene11782_R-bungei	Unigene2865_R-cantoniensis	MA	0.0964068	0.18484	0.521569	0.0299582	378	93.1813	284.819	NA	39	15.0333	23.9667	NA	NA	0.118207	1.61555:1.40236:0.945621:0.979705:0.131509:1	0.332479(0.379487:0.271795:0.346154)	-653.864	NA	NA	NA
Unigene25684_R-cantoniensis	Unigene32170_R-bungei	MA	0.132897	0.25494	0.521286	0.00664996	450	97.0102	352.99	NA	61	21.0577	39.9423	NA	NA	0.159206	2.58321:2.22408:1.70531:1.67908:1.39075:1	0.34736(0.425743:0.294554:0.321782)	-817.119	NA	NA	NA
CL7691.Contig1_R-bungei	Unigene31022_R-cantoniensis	MA	0.236807	0.454377	0.52117	1.12521e-05	672	168.773	503.227	NA	153	59.907	93.093	NA	NA	0.29145	2.39924:1.46983:1.41144:1.29007:1.7715:1	0.312886(0.369213:0.266204:0.303241)	-1405.01	NA	NA	NA
Unigene31399_R-cantoniensis	Unigene38143_R-bungei	MA	0.146001	0.280238	0.520991	0.00385898	498	112.852	385.148	NA	74	26.6371	47.3629	NA	NA	0.176421	1.6335:1.74015:1.17768:1.35849:0.205241:1	0.309753(0.358521:0.294212:0.276527)	-934.521	NA	NA	NA
Unigene12568_R-bungei	Unigene40189_R-cantoniensis	MA	0.130189	0.24996	0.520839	0.0489553	279	58.4572	220.543	NA	37	12.479	24.521	NA	NA	0.155284	4.34621:5.57968:5.06223:5.0089:2.90029:1	0.360544(0.433673:0.346939:0.30102)	-513.412	NA	NA	NA
Unigene28031_R-bungei	Unigene37459_R-cantoniensis	MA	0.236877	0.455071	0.520527	0.00373669	291	75.7714	215.229	NA	65	26.2249	38.7751	NA	NA	0.293691	4.17964:4.81982:2.60402:2.60156:0.534811:1	0.440594(0.480198:0.470297:0.371287)	-602.54	NA	NA	NA
CL7254.Contig2_R-cantoniensis	CL7965.Contig1_R-bungei	MA	0.0864914	0.166189	0.520441	0.0053015	798	179.142	618.858	NA	75	26.8058	48.1942	NA	NA	0.104383	3.3879:3.11094:2.17808:2.25874:0.437683:1	0.445879(0.54797:0.435424:0.354244)	-1371.56	NA	NA	NA
Unigene19495_R-bungei	Unigene31310_R-cantoniensis	MA	0.228113	0.43971	0.518781	0.00608453	237	58.0833	178.917	NA	53	20.4001	32.5999	NA	NA	0.279971	1.28727:1.84088:1.16218:1.40944:0.952016:1	0.452675(0.493827:0.487654:0.376543)	-496.073	NA	NA	NA
Unigene40117_R-cantoniensis	Unigene33607_R-bungei	MA	0.0977745	0.189826	0.515073	6.02753e-05	1353	312.499	1040.5	NA	144	53.0388	90.9612	NA	NA	0.119035	2.4246:2.06553:1.50978:1.96553:0.764384:1	0.403386(0.431275:0.419323:0.359562)	-2367.37	NA	NA	NA
Unigene9468_R-cantoniensis	CL6031.Contig2_R-bungei	MA	0.105465	0.204773	0.515035	1.3428e-06	1851	425.632	1425.37	NA	211	77.4379	133.562	NA	NA	0.128301	2.6243:2.57115:2.4311:2.43177:1.30982:1	0.422027(0.466374:0.442982:0.356725)	-3282.2	NA	NA	NA
Unigene40986_R-cantoniensis	Unigene31731_R-bungei	MA	0.147232	0.28644	0.514008	0.00017981	738	193.322	544.678	NA	114	46.5648	67.4352	NA	NA	0.183698	1.67308:1.62813:1.32411:1.82965:0.555244:1	0.389715(0.444238:0.401487:0.32342)	-1419.65	NA	NA	NA
Unigene40010_R-bungei	Unigene44923_R-cantoniensis	MA	0.147247	0.286717	0.513562	0.0336992	291	55.4153	235.585	NA	43	13.5081	29.4919	NA	NA	0.173806	1.39053:1.76829:1.07625:1.07792:0.858162:1	0.300948(0.327014:0.300948:0.274882)	-549.978	NA	NA	NA
CL9008.Contig2_R-cantoniensis	Unigene6848_R-bungei	MA	0.123659	0.241782	0.511446	0.000447318	870	186.111	683.889	NA	111	38.55	72.45	NA	NA	0.148928	2.65358:2.87499:1.90154:2.0288:0.564362:1	0.34818(0.41954:0.313218:0.311782)	-1591.35	NA	NA	NA
Unigene37240_R-cantoniensis	Unigene28117_R-bungei	MA	0.117974	0.231415	0.509795	0.000816747	810	184.008	625.992	NA	100	36.5723	63.4277	NA	NA	0.143745	3.09259:3.11315:2.65603:2.665:0.951848:1	0.409747(0.48556:0.337545:0.406137)	-1465.38	NA	NA	NA
Unigene19440_R-cantoniensis	Unigene12552_R-bungei	MA	0.131429	0.259061	0.507329	3.35272e-05	975	280.001	694.999	NA	134	59.3115	74.6885	NA	NA	0.168083	3.77615:1.51891:0.829663:0.644233:0.3819:1	0.353697(0.391917:0.336466:0.332707)	-1742.49	NA	NA	NA
Unigene29133_R-bungei	Unigene14507_R-cantoniensis	MA	0.0924173	0.183051	0.504871	0.0187227	447	113.918	333.082	NA	45	18.1731	26.8269	NA	NA	0.115515	4.35423:4.54082:3.29048:3.29368:0.50129:1	0.328152(0.375648:0.253886:0.354922)	-768.465	NA	NA	NA
Unigene28390_R-bungei	Unigene18601_R-cantoniensis	MA	0.20871	0.413713	0.50448	0.00245828	345	82.7055	262.295	NA	69	26.5393	42.4607	NA	NA	0.257854	2.64439:2.48977:2.01381:2.53789:0.469902:1	0.441595(0.431624:0.41453:0.478632)	-697.106	NA	NA	NA
Unigene28302_R-bungei	CL5314.Contig3_R-cantoniensis	MA	0.138386	0.275285	0.502701	0.0174887	279	76.463	202.537	NA	38	16.2981	21.7019	NA	NA	0.175905	10.3298:3.25543:3.3767:4.98609:1.66737:1	0.387821(0.495192:0.346154:0.322115)	-504.812	NA	NA	NA
Unigene27415_R-cantoniensis	Unigene39912_R-bungei	MA	0.0847507	0.169285	0.500639	0.0216743	435	109.627	325.373	NA	41	16.493	24.507	NA	NA	0.106055	3.37251:3.29021:2.31765:2.31621:0.523387:1	0.386525(0.50266:0.390957:0.265957)	-735.791	NA	NA	NA
Unigene659_R-bungei	Unigene20364_R-cantoniensis	MA	0.111371	0.185744	0.599598	0.0270854	756	171.912	584.088	NA	85	27.9864	57.0136	NA	NA	0.128283	3.21742:1.53192:1.3472:1.44203:1.58447:1	0.26485(0.321803:0.258386:0.214361)	-1344.24	NA	NA	NA
Unigene48395_R-cantoniensis	Unigene19318_R-bungei	MA	0.225823	0.387217	0.583194	0.0439858	198	49.8967	148.103	NA	42	15.3788	26.6212	NA	NA	0.266495	1.02089:0.975527:0.953595:0.982811:0.693754:1	0.464286(0.557143:0.442857:0.392857)	-407.885	NA	NA	NA
Unigene25685_R-cantoniensis	Unigene9491_R-bungei	MA	0.131399	0.219924	0.597475	0.046867	438	104.053	333.947	NA	58	19.8797	38.1203	NA	NA	0.152429	3.21799:3.36043:3.08093:3.19089:0.7981:1	0.318788(0.341818:0.265455:0.349091)	-815.504	NA	NA	NA
Unigene27085_R-cantoniensis	CL7407.Contig2_R-bungei	MA	0.256295	0.358884	0.714144	0.0152196	894	199.696	694.304	NA	197	56.5615	140.438	NA	NA	0.27921	2.14084:1.95891:1.71574:1.71893:1.04709:1	0.26956(0.297166:0.281665:0.229849)	-1845.67	NA	NA	NA
CL3053.Contig1_R-bungei	CL9467.Contig2_R-cantoniensis	MA	0.342516	0.551745	0.620787	0.00361857	378	105.409	272.591	NA	111	42.6042	68.3958	NA	NA	0.400861	1.38396:1.62513:1.46746:1.47427:0.789974:1	0.346648(0.406336:0.318182:0.315427)	-856.895	NA	NA	NA
Unigene5984_R-bungei	Unigene16884_R-cantoniensis	MA	0.127866	0.209663	0.609866	7.65557e-05	1752	639.551	1112.45	NA	224	108.695	115.305	NA	NA	0.157725	4.92568:1.68981:1.08791:1.06064:1.05791:1	0.449933(0.478638:0.580774:0.290387)	-3062.41	NA	NA	NA
Unigene30934_R-bungei	Unigene31771_R-cantoniensis	MA	0.236122	0.388462	0.607837	0.000300616	891	223.824	667.176	NA	188	66.8601	121.14	NA	NA	0.27439	3.58638:1.98038:0.992415:1.00554:0.90034:1	0.384966(0.45672:0.399772:0.298405)	-1803.71	NA	NA	NA
Unigene1947_R-bungei	CL1068.Contig1_R-cantoniensis	MA	0.298756	0.507968	0.588141	0.00671343	321	76.7239	244.276	NA	82	28.5461	53.4539	NA	NA	0.348761	1.66611:1.70496:1.39072:1.39334:0.967753:1	0.379953(0.482517:0.374126:0.283217)	-682.88	NA	NA	NA
CL2066.Contig1_R-bungei	Unigene41890_R-cantoniensis	MA	0.331393	0.565815	0.585692	0.00939694	276	60.6044	215.396	NA	78	25.3113	52.6887	NA	NA	0.382868	1.26627:0.873841:0.977148:0.772972:0.663732:1	0.378333(0.395:0.405:0.335)	-601.171	NA	NA	NA
Unigene915_R-cantoniensis	Unigene29610_R-bungei	MA	0.176238	0.30893	0.570478	0.00106931	768	163.96	604.04	NA	133	42.8801	90.1199	NA	NA	0.204566	0.958768:1.04457:0.837801:0.883892:0.553276:1	0.40303(0.458182:0.407273:0.343636)	-1508.88	NA	NA	NA
CL3259.Contig4_R-cantoniensis	CL1334.Contig1_R-bungei	MA	0.188588	0.33643	0.560556	0.000108401	924	212.848	711.152	NA	169	58.8257	110.174	NA	NA	0.222644	1.43744:1.72814:1.13335:1.46083:0.560978:1	0.305692(0.36289:0.27422:0.279967)	-1831.15	NA	NA	NA
Unigene29574_R-bungei	CL4018.Contig1_R-cantoniensis	MA	0.107173	0.196585	0.545174	0.00042192	1089	282.69	806.31	NA	123	48.1411	74.8589	NA	NA	0.130383	5.9851:2.84697:1.82995:1.65777:1.61723:1	0.334808(0.35472:0.370944:0.278761)	-1893.6	NA	NA	NA
Unigene7913_R-cantoniensis	Unigene28210_R-bungei	MA	0.130598	0.247821	0.526988	0.000543032	750	209.157	540.843	NA	103	43.5943	59.4057	NA	NA	0.163289	5.43915:2.20796:1.28697:1.24589:0.50516:1	0.281188(0.357784:0.214072:0.271707)	-1353.29	NA	NA	NA
CL6188.Contig1_R-cantoniensis	Unigene16921_R-bungei	MA	0.271514	0.534807	0.507686	0.000396177	330	85.8096	244.19	NA	81	33.1324	47.8676	NA	NA	0.339978	3.8608:5.24197:3.84165:3.98237:0.866469:1	0.303653(0.358447:0.251142:0.30137)	-698.334	NA	NA	NA

## Sheet: 2.BBH MA bu-br
Sheet 2. Orthologs of R. bungei and R. brotherusii inferred from BBH, calculating dN/dS with MA method
Sequence	Sequence	Method	dN	dS	dN/dS	P-Value(Fisher)	Length	S-Sites	N-Sites	Fold-Sites(0:2:4)	Substitutions	S-Substitutions	N-Substitutions	Fold-S-Substitutions(0:2:4)	Fold-N-Substitutions(0:2:4)	Divergence-Time	Substitution-Rate-Ratio(rTC:rAG:rTA:rCG:rTG:rCA/rCA)	GC(1:2:3)	ML-Score	AICc	Akaike-Weight	Model
Unigene25660_R-bungei	CL166.Contig2_R-brotherusii	MA	0.100606	0.190423	0.528327	4.74538e-08	2676	703.377	1972.62	NA	285	114.841	170.159	NA	NA	0.124214	3.74245:2.53789:1.1253:2.02639:1.07993:1	0.370146(0.4911:0.329288:0.290049)	-4650.29	NA	NA	NA
CL7691.Contig1_R-bungei	Unigene26373_R-brotherusii	MA	0.147727	0.286394	0.515816	3.49208e-06	1161	289.886	871.114	NA	180	70.5872	109.413	NA	NA	0.18235	2.15726:1.77565:1.27837:1.29144:0.691716:1	0.391437(0.465596:0.34633:0.362385)	-2207.88	NA	NA	NA
Unigene31235_R-brotherusii	Unigene659_R-bungei	MA	0.0742433	0.131702	0.563723	4.35363e-05	2826	609.233	2216.77	NA	225	73.7421	151.258	NA	NA	0.0866303	3.09664:2.97572:2.55293:2.66657:1.19232:1	0.412657(0.503661:0.401674:0.332636)	-4671.78	NA	NA	NA
Unigene17884_R-bungei	Unigene27426_R-brotherusii	MA	0.0556659	0.110966	0.501647	5.41752e-05	2256	547.878	1708.12	NA	146	56.9426	89.0574	NA	NA	0.0690959	2.73824:2.61595:2.07106:2.08874:1.149:1	0.373237(0.431373:0.313209:0.375129)	-3625.24	NA	NA	NA
Unigene29333_R-brotherusii	Unigene17923_R-bungei	MA	0.0738571	0.141412	0.522283	8.23731e-05	1803	447.289	1355.71	NA	146	56.5232	89.4768	NA	NA	0.0906162	5.3644:4.03733:2.79456:2.73525:1.79721:1	0.352592(0.393089:0.383909:0.280778)	-3001.84	NA	NA	NA
Unigene28161_R-brotherusii	Unigene7041_R-bungei	MA	0.0652712	0.129235	0.505056	0.000105383	1728	422.518	1305.48	NA	129	50.3807	78.6193	NA	NA	0.0809112	3.30426:2.55296:1.46404:1.49909:0.81014:1	0.401226(0.45686:0.384017:0.362801)	-2843.3	NA	NA	NA
CL4274.Contig1_R-brotherusii	Unigene25757_R-bungei	MA	0.235614	0.425814	0.553326	0.000266708	591	156.388	434.612	NA	127	50.0448	76.9552	NA	NA	0.285943	2.35033:3.2568:1.47808:1.53763:1.07532:1	0.258263(0.303116:0.218839:0.252833)	-1174.41	NA	NA	NA
CL6998.Contig1_R-brotherusii	CL8147.Contig5_R-bungei	MA	0.100375	0.194721	0.515479	0.000269577	1116	270.081	845.919	NA	120	45.8974	74.1026	NA	NA	0.123207	3.37652:2.89604:2.31768:2.21028:1.04982:1	0.348166(0.426375:0.290453:0.32767)	-1958.37	NA	NA	NA
CL6941.Contig2_R-bungei	CL5143.Contig4_R-brotherusii	MA	0.0650062	0.127405	0.510233	0.000279057	1578	421.675	1156.32	NA	115	47.9333	67.0667	NA	NA	0.0816805	3.24465:3.22455:2.77126:2.80515:0.867716:1	0.36855(0.477273:0.330467:0.297912)	-2528.45	NA	NA	NA
Unigene26216_R-brotherusii	Unigene28957_R-bungei	MA	0.0592672	0.115196	0.514489	0.000281784	1788	412.59	1375.41	NA	120	44.1973	75.8027	NA	NA	0.0721731	2.19384:1.74635:1.44283:1.21979:1.26891:1	0.396002(0.506483:0.28282:0.398703)	-2902.77	NA	NA	NA
CL4873.Contig3_R-brotherusii	CL2092.Contig2_R-bungei	MA	0.109883	0.217996	0.504057	0.000358551	897	193.14	703.86	NA	106	37.3643	68.6357	NA	NA	0.133161	1.71141:1.75579:1.61517:1.65076:0.836332:1	0.342065(0.403189:0.281321:0.341686)	-1593.24	NA	NA	NA
CL4496.Contig5_R-brotherusii	CL6892.Contig2_R-bungei	MA	0.115179	0.229518	0.50183	0.000515061	792	186.152	605.848	NA	97	36.8366	60.1634	NA	NA	0.142053	2.52049:2.1559:1.78352:1.78854:0.90213:1	0.411028(0.419173:0.364662:0.449248)	-1442.13	NA	NA	NA
CL7234.Contig2_R-brotherusii	Unigene22726_R-bungei	MA	0.0955174	0.17626	0.541912	0.000520732	1284	312.128	971.872	NA	131	48.7469	82.2531	NA	NA	0.115145	3.50065:2.34687:1.36901:1.40816:1.27558:1	0.367163(0.421788:0.350093:0.329609)	-2249.79	NA	NA	NA
CL6031.Contig2_R-bungei	Unigene28706_R-brotherusii	MA	0.0593024	0.110797	0.535236	0.000615635	1881	438.389	1442.61	NA	125	45.2684	79.7316	NA	NA	0.0713038	3.44168:3.41307:3.30472:3.29324:1.96215:1	0.425735(0.466912:0.436765:0.373529)	-3039.09	NA	NA	NA
CL1583.Contig1_R-brotherusii	Unigene16921_R-bungei	MA	0.212449	0.384176	0.552999	0.00121743	498	126.709	371.291	NA	100	38.1615	61.8385	NA	NA	0.256142	2.77499:3.179:2.03384:2.02526:0.517993:1	0.308036(0.373512:0.252976:0.297619)	-991.861	NA	NA	NA
Unigene8649_R-bungei	Unigene1235_R-brotherusii	MA	0.0922181	0.183246	0.503248	0.00196217	780	186.227	593.773	NA	79	30.3312	48.6688	NA	NA	0.113951	3.77726:3.71467:3.67996:3.65244:2.08615:1	0.431172(0.498294:0.399317:0.395904)	-1381.71	NA	NA	NA
Unigene22691_R-bungei	Unigene135_R-brotherusii	MA	0.0484833	0.0858435	0.564788	0.00205028	2205	591.189	1613.81	NA	121	47.6051	73.3949	NA	NA	0.0585001	3.9011:2.24558:0.780468:0.777345:2.09202:1	0.422879(0.472365:0.440231:0.356041)	-3435.8	NA	NA	NA
Unigene1120_R-bungei	Unigene2829_R-brotherusii	MA	0.121465	0.216284	0.561597	0.00222321	828	205.172	622.828	NA	104	38.4501	65.5499	NA	NA	0.14496	2.77073:2.56501:2.21292:2.2197:0.925378:1	0.406623(0.477199:0.36645:0.376221)	-1525.55	NA	NA	NA
Unigene12908_R-bungei	CL2834.Contig2_R-brotherusii	MA	0.0648825	0.123236	0.52649	0.00231554	1200	315.935	884.065	NA	88	35.5807	52.4193	NA	NA	0.0802458	6.52648:2.77951:1.79843:1.76692:1.3005:1	0.354418(0.383735:0.407831:0.271687)	-1959.34	NA	NA	NA
Unigene23646_R-brotherusii	Unigene10533_R-bungei	MA	0.056449	0.111293	0.507211	0.00285207	1251	274.574	976.426	NA	79	28.1768	50.8232	NA	NA	0.0684864	4.55847:2.94838:2.07926:2.07503:1.70226:1	0.370447(0.491753:0.274227:0.345361)	-1952.4	NA	NA	NA
Unigene28109_R-bungei	Unigene20892_R-brotherusii	MA	0.0618094	0.113811	0.543087	0.00361266	1224	383.068	840.932	NA	86	39.2297	46.7703	NA	NA	0.0780841	2.05548:2.48536:1.5487:1.57879:1.2142:1	0.47182(0.518116:0.544686:0.352657)	-1992.16	NA	NA	NA
Unigene13467_R-bungei	Unigene29132_R-brotherusii	MA	0.0533993	0.0957258	0.557836	0.00374822	1770	405.311	1364.69	NA	105	36.4806	68.5194	NA	NA	0.0630916	2.9991:2.22348:1.74445:1.83701:1.07061:1	0.330553(0.401168:0.346122:0.24437)	-2785.69	NA	NA	NA
Unigene28331_R-brotherusii	CL1808.Contig2_R-bungei	MA	0.0834635	0.142673	0.584998	0.00379347	1215	350.422	864.578	NA	109	44.6111	64.3889	NA	NA	0.10054	5.8339:2.31211:0.944458:0.97547:1.14915:1	0.366667(0.421311:0.368852:0.309836)	-2076.81	NA	NA	NA
CL2996.Contig2_R-brotherusii	CL5323.Contig1_R-bungei	MA	0.137161	0.263336	0.52086	0.00383066	525	117.396	407.604	NA	74	26.3491	47.6509	NA	NA	0.165376	2.28296:2.2908:2.0687:2.13014:0.667852:1	0.331832(0.384384:0.318318:0.292793)	-988.012	NA	NA	NA
Unigene19589_R-brotherusii	Unigene20679_R-bungei	MA	0.104287	0.198403	0.525634	0.00464108	588	154.413	433.587	NA	67	27.0602	39.9398	NA	NA	0.129003	2.38059:2.31852:2.4658:2.47544:1.46691:1	0.397603(0.413399:0.392157:0.387255)	-1064.24	NA	NA	NA
Unigene28053_R-brotherusii	Unigene28352_R-bungei	MA	0.0614685	0.114084	0.538802	0.00480229	1296	286.559	1009.44	NA	88	30.3657	57.6343	NA	NA	0.0731023	1.48328:1.15748:0.719319:0.700842:0.258209:1	0.294623(0.332362:0.312925:0.238581)	-2081.73	NA	NA	NA
Unigene7601_R-brotherusii	Unigene36758_R-bungei	MA	0.236276	0.359876	0.656549	0.00501575	708	168.542	539.458	NA	152	49.0095	102.99	NA	NA	0.2657	1.47669:2.29983:1.16882:1.99072:1.25366:1	0.385478(0.44152:0.317251:0.397661)	-1472.81	NA	NA	NA
CL149.Contig11_R-brotherusii	Unigene14689_R-bungei	MA	0.206454	0.379957	0.543362	0.0057839	297	81.701	215.299	NA	61	25.0836	35.9164	NA	NA	0.254183	1.10233:2.04254:0.781077:0.910826:1.13154:1	0.309645(0.337563:0.256345:0.335025)	-611.235	NA	NA	NA
Unigene26725_R-brotherusii	Unigene20489_R-bungei	MA	0.0763948	0.130544	0.585203	0.00588866	1248	354.713	893.287	NA	103	41.6374	61.3626	NA	NA	0.0917854	4.64038:1.99802:0.989369:1.05834:0.793548:1	0.4395(0.540984:0.416862:0.360656)	-2118.95	NA	NA	NA
CL3162.Contig3_R-brotherusii	Unigene23815_R-bungei	MA	0.0973546	0.156817	0.620815	0.00653689	1344	308.858	1035.14	NA	134	43.497	90.503	NA	NA	0.111019	3.25542:3.6729:2.82974:2.79322:1.45876:1	0.410649(0.4814:0.421225:0.329322)	-2316.21	NA	NA	NA
CL4746.Contig2_R-brotherusii	CL3781.Contig1_R-bungei	MA	0.140794	0.247106	0.569772	0.0073231	660	149.371	510.629	NA	94	31.8884	62.1116	NA	NA	0.164854	1.65519:1.74713:1.5924:1.58486:0.977541:1	0.342105(0.43808:0.272446:0.315789)	-1241.19	NA	NA	NA
Unigene28948_R-bungei	Unigene21692_R-brotherusii	MA	0.146603	0.268992	0.545007	0.00905202	489	120.26	368.74	NA	67	25.0833	41.9167	NA	NA	0.176702	5.07508:2.52296:1.49021:1.49283:0.456812:1	0.327061(0.459677:0.263441:0.258065)	-860.277	NA	NA	NA
Unigene13705_R-bungei	Unigene21947_R-brotherusii	MA	0.0754669	0.145219	0.519676	0.00961396	807	188.49	618.51	NA	67	24.7665	42.2335	NA	NA	0.0917588	2.12019:2.14279:1.88376:2.02898:0.685752:1	0.422424(0.5:0.410909:0.356364)	-1359.67	NA	NA	NA
CL8618.Contig2_R-brotherusii	Unigene28963_R-bungei	MA	0.0478345	0.0940556	0.508577	0.0100539	1116	284.865	831.135	NA	62	24.9613	37.0387	NA	NA	0.0596327	3.16708:2.70184:2.21767:2.2696:0.784538:1	0.403713(0.467617:0.36658:0.376943)	-1785.89	NA	NA	NA
CL9001.Contig2_R-brotherusii	CL5882.Contig2_R-bungei	MA	0.235344	0.442852	0.531427	0.0113628	246	60.0779	185.922	NA	54	20.419	33.581	NA	NA	0.286021	2.78839:2.10715:1.37956:1.39909:0.542827:1	0.386905(0.452381:0.357143:0.35119)	-508.464	NA	NA	NA
Unigene1420_R-brotherusii	Unigene27862_R-bungei	MA	0.0911421	0.175193	0.520239	0.0114065	477	166.458	310.542	NA	50	25.3737	24.6263	NA	NA	0.120473	4.47352:4.22066:3.22491:3.21271:1.20224:1	0.47412(0.621118:0.440994:0.360248)	-814.25	NA	NA	NA
Unigene21655_R-brotherusii	Unigene17726_R-bungei	MA	0.0766077	0.146864	0.521624	0.0117374	675	151.329	523.671	NA	57	20.3203	36.6797	NA	NA	0.0923584	2.98271:2.87336:2.89457:3.10338:1.50877:1	0.356735(0.386986:0.381849:0.30137)	-1145.1	NA	NA	NA
Unigene26183_R-brotherusii	Unigene22712_R-bungei	MA	0.0520624	0.0882728	0.58979	0.0176023	1515	350.637	1164.36	NA	86	29.0686	56.9314	NA	NA	0.0604431	4.32415:4.57353:4.17742:4.15607:2.35272:1	0.400417(0.505367:0.301431:0.394454)	-2402.65	NA	NA	NA
CL7373.Contig1_R-brotherusii	Unigene22543_R-bungei	MA	0.0880939	0.141808	0.621221	0.0178887	1023	309.115	713.885	NA	94	38.6088	55.3912	NA	NA	0.104324	2.84961:3.71325:2.06916:2.06003:1.64513:1	0.425603(0.399002:0.553616:0.32419)	-1741.24	NA	NA	NA
Unigene7071_R-bungei	CL5898.Contig1_R-brotherusii	MA	0.106309	0.204849	0.51896	0.0183996	435	99.1755	335.824	NA	49	17.7711	31.2289	NA	NA	0.128775	2.36258:4.60306:3.04283:3.24582:2.13847:1	0.382812(0.442708:0.403646:0.302083)	-774.669	NA	NA	NA
CL377.Contig2_R-bungei	Unigene17245_R-brotherusii	MA	0.0790498	0.152819	0.517278	0.0184768	582	148.676	433.324	NA	52	20.7366	31.2634	NA	NA	0.0978946	2.17667:2.57873:1.52563:1.57056:0.43955:1	0.261255(0.294679:0.251023:0.238063)	-1007.18	NA	NA	NA
Unigene25099_R-brotherusii	CL2993.Contig2_R-bungei	MA	0.100002	0.19013	0.525967	0.0189759	528	122.806	405.194	NA	57	20.8379	36.1621	NA	NA	0.120965	2.34507:2.00329:1.34308:1.32256:0.877163:1	0.372428(0.425926:0.401235:0.290123)	-932.498	NA	NA	NA
CL6864.Contig1_R-brotherusii	CL1818.Contig1_R-bungei	MA	0.0695578	0.116985	0.594588	0.0193026	975	265.329	709.671	NA	73	28.1817	44.8183	NA	NA	0.0824643	4.19503:2.36806:1.24095:0.858396:0.610996:1	0.397949(0.46:0.370769:0.363077)	-1563.63	NA	NA	NA
Unigene24041_R-bungei	Unigene2834_R-brotherusii	MA	0.0715007	0.118505	0.603355	0.0240807	1002	272.482	729.518	NA	78	29.8237	48.1763	NA	NA	0.084283	2.10428:3.04349:1.61936:1.62604:0.914948:1	0.474702(0.49256:0.502976:0.428571)	-1641.46	NA	NA	NA
Unigene16314_R-brotherusii	Unigene33218_R-bungei	MA	0.120753	0.212679	0.567771	0.0245014	420	104.252	315.748	NA	52	19.1204	32.8796	NA	NA	0.143571	5.01644:3.81178:2.89587:2.84191:0.70441:1	0.382937(0.491071:0.342262:0.315476)	-758.701	NA	NA	NA
Unigene12931_R-bungei	Unigene28753_R-brotherusii	MA	0.07402	0.136108	0.543834	0.0268609	603	159.834	443.166	NA	49	19.5385	29.4615	NA	NA	0.0904773	5.2351:2.99455:1.67664:1.53452:1.45003:1	0.39769(0.405941:0.430693:0.356436)	-1004.9	NA	NA	NA
Unigene23553_R-brotherusii	Unigene22152_R-bungei	MA	0.039271	0.0760416	0.516441	0.0286865	852	199.27	652.73	NA	38	14.1177	23.8823	NA	NA	0.0478711	2.52941:2.58628:2.02476:2.07509:0.472145:1	0.33443(0.389254:0.26864:0.345395)	-1315.56	NA	NA	NA
Unigene24814_R-brotherusii	Unigene21851_R-bungei	MA	0.0687969	0.136241	0.504966	0.030073	579	121.166	457.834	NA	43	14.7866	28.2134	NA	NA	0.0829107	5.50448:0.935494:1.56391:1.22586:1.22011:1	0.363139(0.463504:0.381387:0.244526)	-900.976	NA	NA	NA
Unigene24248_R-brotherusii	CL2525.Contig1_R-bungei	MA	0.17026	0.274328	0.620642	0.0302262	444	116.07	327.93	NA	74	26.875	47.125	NA	NA	0.197465	2.73764:2.3921:1.8115:2.38222:0.521341:1	0.401515(0.471591:0.338068:0.394886)	-870.624	NA	NA	NA
Unigene21404_R-brotherusii	CL3850.Contig4_R-bungei	MA	0.0454532	0.0812168	0.559653	0.030572	882	266.243	615.757	NA	46	20.0493	25.9507	NA	NA	0.0562489	2.01874:3.01211:1.23989:1.23669:0.467733:1	0.333333(0.380626:0.297456:0.321918)	-1396.46	NA	NA	NA
Unigene20129_R-brotherusii	Unigene17410_R-bungei	MA	0.0571907	0.111822	0.511443	0.0312753	690	173.59	516.41	NA	45	17.8466	27.1534	NA	NA	0.0709349	9.41867:8.92239:8.30073:8.40922:2.84734:1	0.307798(0.338509:0.307453:0.277433)	-1124.94	NA	NA	NA
Unigene17995_R-brotherusii	Unigene31731_R-bungei	MA	0.0731199	0.145289	0.503271	0.0328415	474	120.7	353.3	NA	39	15.7695	23.2305	NA	NA	0.0914972	3.15808:3.18147:2.87811:3.57919:1.04146:1	0.309601(0.364078:0.317152:0.247573)	-803.013	NA	NA	NA
CL7090.Contig1_R-brotherusii	Unigene34793_R-bungei	MA	0.114293	0.196796	0.580767	0.0336351	516	120.489	395.511	NA	60	20.6442	39.3558	NA	NA	0.133558	3.95938:3.40169:2.75743:2.96084:0.838061:1	0.332742(0.421986:0.301418:0.274823)	-919.719	NA	NA	NA
CL6065.Contig2_R-brotherusii	Unigene16747_R-bungei	MA	0.0412506	0.0779034	0.52951	0.0341544	768	205.511	562.489	NA	37	15.1065	21.8935	NA	NA	0.0510586	4.38548:2.63928:1.25776:1.22486:0.866404:1	0.363388(0.419204:0.366511:0.30445)	-1214.66	NA	NA	NA
Unigene24904_R-brotherusii	CL3477.Contig2_R-bungei	MA	0.0624852	0.117048	0.533842	0.0355781	600	140.445	459.555	NA	42	15.2905	26.7095	NA	NA	0.075257	2.73811:2.26943:1.78951:1.82479:0.844532:1	0.35409(0.384615:0.326007:0.351648)	-988.467	NA	NA	NA
Unigene22026_R-brotherusii	Unigene26913_R-bungei	MA	0.102871	0.19868	0.517774	0.037347	312	100.035	211.965	NA	36	17.1664	18.8336	NA	NA	0.13359	28.9834:28.6484:25.1069:25.3268:6.31413:1	0.363484(0.439698:0.344221:0.306533)	-547.081	NA	NA	NA
Unigene31132_R-bungei	Unigene25417_R-brotherusii	MA	0.0839611	0.154793	0.542407	0.0375855	501	112.156	388.844	NA	45	15.6221	29.3779	NA	NA	0.0998179	1.40383:1.37848:1.28579:1.33966:0.568888:1	0.295012(0.355839:0.244526:0.284672)	-831.44	NA	NA	NA
Unigene25854_R-brotherusii	CL7033.Contig2_R-bungei	MA	0.0617632	0.122461	0.50435	0.0382212	495	119.89	375.11	NA	35	13.5764	21.4236	NA	NA	0.0764643	2.75118:3.25756:1.87071:1.91777:0.441713:1	0.416162(0.463636:0.339394:0.445455)	-811.934	NA	NA	NA
Unigene17689_R-brotherusii	Unigene20141_R-bungei	MA	0.0590123	0.114512	0.515337	0.0386202	555	151.239	403.761	NA	38	15.9947	22.0053	NA	NA	0.0741362	3.12335:4.10607:3.65529:3.65336:2.32113:1	0.412195(0.407317:0.42439:0.404878)	-905.235	NA	NA	NA
CL2182.Contig1_R-brotherusii	CL61.Contig1_R-bungei	MA	0.0699622	0.121034	0.57804	0.0397451	747	188.27	558.73	NA	57	20.991	36.009	NA	NA	0.082834	5.40404:6.55226:4.61383:4.88837:0.821497:1	0.311756(0.375:0.268973:0.291295)	-1253.54	NA	NA	NA
CL1974.Contig1_R-bungei	CL981.Contig1_R-brotherusii	MA	0.0950488	0.164411	0.578117	0.0417121	447	108.268	338.732	NA	45	16.0215	28.9785	NA	NA	0.111849	2.52681:2.59873:2.66493:2.67576:1.57301:1	0.357143(0.432773:0.313025:0.32563)	-791.271	NA	NA	NA
CL7696.Contig2_R-bungei	CL2301.Contig4_R-brotherusii	MA	0.0836917	0.160767	0.520578	0.0422623	378	104.474	273.526	NA	34	14.3889	19.6111	NA	NA	0.104994	5.81743:5.95627:3.64042:3.69569:0.430687:1	0.349765(0.453052:0.396714:0.199531)	-627.992	NA	NA	NA
CL931.Contig2_R-bungei	Unigene25282_R-brotherusii	MA	0.06159	0.113105	0.544539	0.0441621	564	163.329	400.671	NA	39	16.6963	22.3037	NA	NA	0.0765082	10.3971:8.8465:10.6352:11.1254:6.05303:1	0.388186(0.498418:0.367089:0.299051)	-922.773	NA	NA	NA
Unigene28808_R-brotherusii	Unigene20429_R-bungei	MA	0.083992	0.139043	0.604072	0.0492381	660	153.414	506.586	NA	58	19.3675	38.6325	NA	NA	0.0967883	2.96268:2.24807:1.6221:1.54289:1.08382:1	0.412162(0.416667:0.477477:0.342342)	-1133.69	NA	NA	NA
CL3351.Contig3_R-brotherusii	CL861.Contig1_R-bungei	MA	0.288872	0.567976	0.5086	1.84876e-09	987	228.48	758.52	NA	257	95.5931	161.407	NA	NA	0.353482	1.70237:1.79404:1.27588:1.35277:0.542698:1	0.388742(0.422164:0.350923:0.39314)	-2098.6	NA	NA	NA
Unigene27730_R-bungei	Unigene20529_R-brotherusii	MA	0.262363	0.490475	0.534916	0.000974387	372	90.6505	281.349	NA	88	33.0802	54.9198	NA	NA	0.31795	1.30735:1.29338:1.06159:1.09763:1.00571:1	0.307333(0.364:0.246:0.312)	-761.184	NA	NA	NA
CL2674.Contig2_R-brotherusii	Unigene12471_R-bungei	MA	0.114025	0.197648	0.576909	0.00180698	1122	254.549	867.451	NA	132	44.5046	87.4954	NA	NA	0.132996	1.72139:1.79557:1.45:1.448:1.18436:1	0.405797(0.478261:0.424552:0.314578)	-2036.75	NA	NA	NA
CL8991.Contig2_R-brotherusii	Unigene21535_R-bungei	MA	0.0919231	0.173073	0.531123	0.00288719	897	222.38	674.62	NA	90	34.4665	55.5335	NA	NA	0.112041	1.30926:1.55896:1.19358:1.15297:0.962966:1	0.42671(0.521173:0.395765:0.363192)	-1585.21	NA	NA	NA
CL1041.Contig5_R-brotherusii	Unigene27516_R-bungei	MA	0.205989	0.347257	0.593187	0.00316603	558	159.132	398.868	NA	110	44.2329	65.7671	NA	NA	0.246276	1.90065:2.64516:1.76988:1.91218:0.618701:1	0.466049(0.527778:0.409722:0.460648)	-1125.54	NA	NA	NA
CL2066.Contig1_R-bungei	Unigene20051_R-brotherusii	MA	0.266377	0.470581	0.566061	0.0123213	261	55.2597	205.74	NA	63	20.2733	42.7267	NA	NA	0.309612	1.08637:1.07051:0.934827:0.939129:0.839944:1	0.340708(0.353982:0.371681:0.29646)	-547.127	NA	NA	NA
CL7396.Contig2_R-bungei	CL6582.Contig3_R-brotherusii	MA	0.0954541	0.182302	0.523604	0.0134314	576	135.562	440.438	NA	58	21.4721	36.5279	NA	NA	0.115894	2.15365:1.99988:1.78736:1.83396:0.666722:1	0.410311(0.521186:0.349576:0.360169)	-989.246	NA	NA	NA
Unigene27873_R-brotherusii	Unigene27567_R-bungei	MA	0.186907	0.303229	0.616391	0.0180943	516	141.171	374.829	NA	89	33.7554	55.2446	NA	NA	0.218731	3.66082:1.38645:0.780189:0.957167:0.618694:1	0.415423(0.502488:0.318408:0.425373)	-977.332	NA	NA	NA
Unigene5984_R-bungei	Unigene1384_R-brotherusii	MA	0.1455	0.225463	0.645338	0.0235123	657	216.304	440.696	NA	93	40.1761	52.8239	NA	NA	0.171826	2.50976:1.32919:1.15661:1.13894:1.54755:1	0.340379(0.358537:0.44065:0.221951)	-1153.35	NA	NA	NA
Unigene23699_R-brotherusii	Unigene31329_R-bungei	MA	0.206246	0.376335	0.548038	0.0253267	258	59.1672	198.833	NA	51	17.947	33.053	NA	NA	0.245252	0.815739:0.906711:0.753317:0.758984:0.888783:1	0.320802(0.364662:0.266917:0.330827)	-517.731	NA	NA	NA
Unigene26897_R-bungei	CL8124.Contig1_R-brotherusii	MA	0.13349	0.237993	0.5609	0.0256685	396	96.17	299.83	NA	54	19.6455	34.3545	NA	NA	0.158869	0.826946:0.970938:1.00705:1.00848:1.19065:1	0.421498(0.507246:0.358696:0.398551)	-730.529	NA	NA	NA
Unigene20153_R-brotherusii	Unigene27108_R-bungei	MA	0.103923	0.203798	0.509932	0.0430721	252	68.0678	183.932	NA	29	12.1955	16.8045	NA	NA	0.130901	1.75393:1.28799:0.859442:0.860573:0.296198:1	0.438202(0.511236:0.47191:0.331461)	-452.91	NA	NA	NA
Unigene24731_R-brotherusii	Unigene9808_R-bungei	MA	0.0841388	0.144021	0.584213	0.0460459	537	159.457	377.543	NA	48	20.1407	27.8593	NA	NA	0.10192	5.02862:2.35944:1.64292:2.07658:0.501275:1	0.445971(0.519231:0.354396:0.464286)	-906.463	NA	NA	NA
Unigene19490_R-brotherusii	Unigene30374_R-bungei	MA	0.104354	0.199621	0.52276	0.0497064	270	71.1487	198.851	NA	31	12.5963	18.4037	NA	NA	0.129458	1.59472:1.56602:1.83941:1.82894:1.97969:1	0.44127(0.433333:0.528571:0.361905)	-493.573	NA	NA	NA

## Sheet: 3.BBH MA br-ca 
Sheet 3. Orthologs of R. brotherusii and R. cantoniensis inferred from BBH, calculating dN/dS with MA method
Sequence	Sequence	Method	dN	dS	dN/dS	P-Value(Fisher)	Length	S-Sites	N-Sites	Fold-Sites(0:2:4)	Substitutions	S-Substitutions	N-Substitutions	Fold-S-Substitutions(0:2:4)	Fold-N-Substitutions(0:2:4)	Divergence-Time	Substitution-Rate-Ratio(rTC:rAG:rTA:rCG:rTG:rCA/rCA)	GC(1:2:3)	ML-Score	AICc	Akaike-Weight	Model
CL1302.Contig1_R-brotherusii	Unigene31257_R-cantoniensis	MA	0.179096	0.348875	0.513352	1.3579e-07	1227	331.251	895.749	NA	217	90.8644	126.136	NA	NA	0.224931	3.201:1.9406:0.988578:0.994133:0.857752:1	0.312474(0.395291:0.24969:0.292441)	-2353.94	NA	NA	NA
Unigene9468_R-cantoniensis	Unigene28706_R-brotherusii	MA	0.101737	0.189693	0.536323	8.47935e-06	1842	451.045	1390.95	NA	202	76.1133	125.887	NA	NA	0.123274	3.15216:2.76713:2.40526:2.39762:1.27765:1	0.439182(0.48059:0.458075:0.378882)	-3246.47	NA	NA	NA
Unigene22756_R-cantoniensis	Unigene632_R-brotherusii	MA	0.122761	0.244716	0.501647	1.09077e-05	1203	263.953	939.047	NA	157	56.38	100.62	NA	NA	0.149519	1.62315:1.55979:1.19567:1.25525:0.527627:1	0.397222(0.457143:0.363095:0.371429)	-2223.94	NA	NA	NA
CL799.Contig1_R-brotherusii	CL2222.Contig2_R-cantoniensis	MA	0.095574	0.167438	0.570802	1.64927e-05	2493	544.29	1948.71	NA	250	82.1388	167.861	NA	NA	0.111264	3.51453:3.50002:2.87756:3.17093:1.05991:1	0.376137(0.464722:0.355597:0.30809)	-4343.6	NA	NA	NA
Unigene26725_R-brotherusii	Unigene18391_R-cantoniensis	MA	0.160141	0.302303	0.529737	2.56225e-05	1044	247.755	796.245	NA	167	61.7948	105.205	NA	NA	0.193878	1.98349:1.30878:0.768374:0.840431:0.788286:1	0.394113(0.497706:0.358945:0.325688)	-1963.05	NA	NA	NA
Unigene229_R-brotherusii	Unigene16497_R-cantoniensis	MA	0.0831162	0.165413	0.502477	3.20379e-05	1563	392.137	1170.86	NA	145	57.9925	87.0075	NA	NA	0.103763	3.24272:2.88456:2.59153:2.53535:1.11267:1	0.382658(0.434579:0.36838:0.345016)	-2613.25	NA	NA	NA
CL7373.Contig1_R-brotherusii	Unigene18722_R-cantoniensis	MA	0.144479	0.273933	0.527426	7.04067e-05	885	283.046	601.954	NA	132	62.215	69.785	NA	NA	0.185882	2.4518:2.84152:1.52507:1.61004:0.612437:1	0.394822(0.355583:0.529126:0.299757)	-1655.41	NA	NA	NA
CL1191.Contig1_R-brotherusii	CL3554.Contig1_R-cantoniensis	MA	0.18611	0.344914	0.539585	0.000101705	786	177.878	608.122	NA	144	50.6202	93.3798	NA	NA	0.222049	1.17588:1.15644:0.927946:1.15898:0.287733:1	0.301157(0.343818:0.270065:0.289588)	-1557.98	NA	NA	NA
CL2205.Contig4_R-brotherusii	CL1482.Contig2_R-cantoniensis	MA	0.110097	0.209313	0.525994	0.000132044	1311	283.368	1027.63	NA	151	51.9344	99.0656	NA	NA	0.131542	2.96548:2.51006:2.22621:2.42636:1.46616:1	0.344412(0.413589:0.320532:0.299114)	-2309.81	NA	NA	NA
CL7849.Contig2_R-brotherusii	Unigene26552_R-cantoniensis	MA	0.163128	0.307392	0.530684	0.000180814	816	187.822	628.178	NA	133	47.9297	85.0703	NA	NA	0.196334	2.06287:2.52654:1.39118:1.49844:0.614978:1	0.342644(0.412011:0.26676:0.349162)	-1566.27	NA	NA	NA
Unigene26247_R-brotherusii	CL9008.Contig2_R-cantoniensis	MA	0.155619	0.281591	0.55264	0.00023825	1023	209.565	813.435	NA	157	49.9189	107.081	NA	NA	0.181425	2.08111:2.17072:1.95398:2.02502:1.01232:1	0.37512(0.463977:0.334294:0.327089)	-1949.96	NA	NA	NA
CL5744.Contig2_R-cantoniensis	CL5226.Contig1_R-brotherusii	MA	0.167832	0.307291	0.546165	0.000314541	816	192.979	623.021	NA	132	47.7697	84.2303	NA	NA	0.200813	3.10028:1.48348:0.751388:0.807773:0.555917:1	0.276252(0.361272:0.181358:0.286127)	-1513.68	NA	NA	NA
Unigene8565_R-cantoniensis	Unigene29840_R-brotherusii	MA	0.153015	0.270266	0.566163	0.000554931	918	218.205	699.795	NA	141	50.0761	90.9239	NA	NA	0.180885	1.89345:2.28873:1.20675:1.20049:0.510496:1	0.321407(0.407339:0.288991:0.26789)	-1712.27	NA	NA	NA
Unigene7960_R-cantoniensis	CL6590.Contig2_R-brotherusii	MA	0.174332	0.330082	0.528146	0.000592106	651	141.376	509.624	NA	112	38.5698	73.4302	NA	NA	0.208156	4.30962:4.29524:3.90129:3.90994:1.25744:1	0.410618(0.425403:0.443548:0.362903)	-1267.83	NA	NA	NA
CL4000.Contig1_R-brotherusii	CL6679.Contig2_R-cantoniensis	MA	0.100409	0.189815	0.528986	0.000770009	1023	238.34	784.66	NA	111	40.4884	70.5116	NA	NA	0.121239	2.27212:2.60028:2.04474:2.34247:0.831722:1	0.412077(0.449275:0.430435:0.356522)	-1830.12	NA	NA	NA
CL3230.Contig2_R-cantoniensis	Unigene20194_R-brotherusii	MA	0.116039	0.230711	0.502964	0.000936387	774	157.973	616.027	NA	94	31.7424	62.2576	NA	NA	0.139444	2.11716:2.2075:1.67021:2.16259:0.812129:1	0.279386(0.309211:0.3125:0.216447)	-1413.97	NA	NA	NA
Unigene24654_R-cantoniensis	CL4746.Contig2_R-brotherusii	MA	0.229778	0.441005	0.521032	0.00118956	417	88.4504	328.55	NA	90	30.6605	59.3395	NA	NA	0.274582	1.74098:2.06016:2.04006:2.09055:2.1621:1	0.270525(0.343596:0.230296:0.237685)	-854.525	NA	NA	NA
CL4496.Contig5_R-brotherusii	CL8567.Contig4_R-cantoniensis	MA	0.139206	0.258031	0.539494	0.00130862	783	178.76	604.24	NA	110	38.9576	71.0424	NA	NA	0.166334	1.83755:1.72861:1.43188:1.69962:0.563882:1	0.364307(0.39528:0.333333:0.364307)	-1465.47	NA	NA	NA
CL4433.Contig1_R-brotherusii	Unigene26743_R-cantoniensis	MA	0.146118	0.23632	0.618305	0.00178296	1209	283.19	925.81	NA	172	56.9278	115.072	NA	NA	0.167246	2.13348:1.26798:0.839256:0.8754:1.17835:1	0.325536(0.435673:0.223684:0.317251)	-2222.71	NA	NA	NA
Unigene25518_R-brotherusii	Unigene38848_R-cantoniensis	MA	0.192554	0.342124	0.562819	0.00192264	624	127.744	496.256	NA	114	35.7768	78.2232	NA	NA	0.223173	2.52256:2.19289:2.18636:2.08805:1.66062:1	0.372(0.434:0.336:0.346)	-1226.45	NA	NA	NA
CL4704.Contig2_R-cantoniensis	Unigene23646_R-brotherusii	MA	0.140828	0.251426	0.560117	0.00207967	873	175.306	697.694	NA	121	37.4707	83.5293	NA	NA	0.163037	2.84519:2.89226:2.0981:2.09451:0.965039:1	0.323919(0.42364:0.253138:0.294979)	-1586.25	NA	NA	NA
Unigene39645_R-cantoniensis	Unigene29141_R-brotherusii	MA	0.0803147	0.154697	0.519174	0.00217113	1032	232.924	799.076	NA	89	32.0018	56.9982	NA	NA	0.0971029	2.67806:1.68612:1.05779:1.05113:0.634901:1	0.398782(0.446347:0.414384:0.335616)	-1745.9	NA	NA	NA
CL1643.Contig1_R-brotherusii	Unigene29723_R-cantoniensis	MA	0.145377	0.279702	0.519758	0.0026925	543	128.991	414.009	NA	80	29.9827	50.0173	NA	NA	0.177286	2.79933:2.3859:1.72067:1.69322:0.907865:1	0.283389(0.318182:0.276936:0.255051)	-1022.79	NA	NA	NA
Unigene8630_R-cantoniensis	Unigene23796_R-brotherusii	MA	0.26364	0.494355	0.533302	0.00303513	294	74.1021	219.898	NA	73	28.2664	44.7336	NA	NA	0.321792	1.11502:1.15793:1.02579:1.0984:0.583284:1	0.395115(0.387931:0.448276:0.349138)	-626.691	NA	NA	NA
CL6864.Contig1_R-brotherusii	CL3964.Contig2_R-cantoniensis	MA	0.10195	0.181698	0.561097	0.0032181	942	237.496	704.504	NA	100	37.5315	62.4685	NA	NA	0.122056	4.25685:1.82011:1.65295:1.52301:2.06216:1	0.390232(0.44864:0.350453:0.371601)	-1624.12	NA	NA	NA
Unigene26953_R-cantoniensis	CL8754.Contig1_R-brotherusii	MA	0.176168	0.347936	0.506323	0.00401872	378	78.5478	299.452	NA	66	22.5234	43.4766	NA	NA	0.211861	1.84522:1.60423:1.56403:1.56896:0.985527:1	0.269025(0.311897:0.233119:0.262058)	-738.611	NA	NA	NA
Unigene20572_R-brotherusii	CL8300.Contig2_R-cantoniensis	MA	0.151376	0.293118	0.516433	0.00561524	366	84.8053	281.195	NA	57	21.0148	35.9852	NA	NA	0.184219	1.58682:1.93042:1.0761:1.08485:0.593448:1	0.439024(0.447154:0.386179:0.48374)	-689.694	NA	NA	NA
Unigene24904_R-brotherusii	CL8468.Contig2_R-cantoniensis	MA	0.170264	0.278942	0.610391	0.0057828	717	192.367	524.633	NA	116	43.5324	72.4676	NA	NA	0.199422	3.14949:1.33159:0.655354:0.654029:0.579951:1	0.366667(0.401818:0.352727:0.345455)	-1372.84	NA	NA	NA
Unigene27824_R-cantoniensis	Unigene10978_R-brotherusii	MA	0.124719	0.222244	0.561182	0.00600507	684	156.652	527.348	NA	87	30.1128	56.8872	NA	NA	0.147055	2.69313:1.99891:1.28998:1.3008:0.627097:1	0.407113(0.449045:0.433121:0.339172)	-1232.06	NA	NA	NA
Unigene18234_R-brotherusii	Unigene24486_R-cantoniensis	MA	0.110482	0.211839	0.521537	0.00679406	555	145.809	409.191	NA	66	26.7899	39.2101	NA	NA	0.13711	3.87259:1.60247:0.666831:0.688846:2.05268:1	0.341766(0.416667:0.342262:0.266369)	-999.23	NA	NA	NA
CL2021.Contig1_R-brotherusii	Unigene8386_R-cantoniensis	MA	0.151126	0.261483	0.577957	0.00694954	561	206.209	354.791	NA	85	42.6194	42.3806	NA	NA	0.19169	5.07462:6.22911:4.46133:4.44244:1.53205:1	0.38057(0.407754:0.473262:0.260695)	-1026.68	NA	NA	NA
CL9342.Contig1_R-brotherusii	Unigene18422_R-cantoniensis	MA	0.131548	0.253213	0.519516	0.0077388	489	114.963	374.037	NA	67	24.9046	42.0954	NA	NA	0.160152	1.62071:1.51874:1.31579:1.31458:1.14263:1	0.445759(0.532544:0.482249:0.322485)	-887.021	NA	NA	NA
CL1809.Contig2_R-brotherusii	Unigene32131_R-cantoniensis	MA	0.147868	0.252965	0.584541	0.00802735	597	149.518	447.482	NA	90	32.734	57.266	NA	NA	0.17419	1.26081:1.36851:1.14694:1.1495:0.887249:1	0.383697(0.429907:0.369159:0.352025)	-1156.52	NA	NA	NA
Unigene30054_R-brotherusii	Unigene35142_R-cantoniensis	MA	0.0970639	0.158195	0.61357	0.0085607	1137	286.864	850.136	NA	114	40.4493	73.5507	NA	NA	0.112487	4.10597:4.16235:3.94901:3.93197:1.98842:1	0.318224(0.357741:0.327755:0.269177)	-1952.82	NA	NA	NA
Unigene19749_R-cantoniensis	Unigene2834_R-brotherusii	MA	0.119311	0.207573	0.57479	0.0105027	630	175.89	454.11	NA	79	31.8038	47.1962	NA	NA	0.143953	2.83497:3.38202:2.58616:2.78927:0.849141:1	0.378698(0.399408:0.400888:0.335799)	-1158.37	NA	NA	NA
Unigene10598_R-brotherusii	Unigene22204_R-cantoniensis	MA	0.142194	0.238321	0.596648	0.0123255	651	155.039	495.961	NA	93	31.9737	61.0263	NA	NA	0.165087	2.11681:1.94225:1.39728:1.67564:0.530233:1	0.374587(0.443894:0.325083:0.354785)	-1229.2	NA	NA	NA
Unigene34590_R-cantoniensis	CL2301.Contig4_R-brotherusii	MA	0.177249	0.309241	0.573176	0.0128933	381	100.85	280.15	NA	65	25.0751	39.9249	NA	NA	0.212187	1.57923:1.76843:1.50975:1.64964:1.52069:1	0.312629(0.402174:0.357143:0.178571)	-711.899	NA	NA	NA
Unigene31235_R-brotherusii	Unigene20364_R-cantoniensis	MA	0.113855	0.190911	0.596377	0.0148724	780	173.976	606.024	NA	90	29.2454	60.7546	NA	NA	0.131042	2.99304:1.94971:1.40361:1.46171:1.30318:1	0.268032(0.326155:0.266282:0.21166)	-1392.27	NA	NA	NA
CL9404.Contig1_R-brotherusii	CL5275.Contig2_R-cantoniensis	MA	0.210603	0.377132	0.558432	0.0153201	345	79.7593	265.241	NA	68	23.8006	44.1994	NA	NA	0.249102	2.48602:2.96301:1.95128:1.92329:0.693511:1	0.322049(0.361979:0.236979:0.367188)	-689.636	NA	NA	NA
Unigene15825_R-cantoniensis	CL4697.Contig3_R-brotherusii	MA	0.118006	0.195721	0.602929	0.0165364	693	158.489	534.511	NA	82	27.0323	54.9677	NA	NA	0.135779	4.48431:2.1206:1.81254:1.29861:2.5193:1	0.361656(0.444444:0.382353:0.25817)	-1228.51	NA	NA	NA
CL6937.Contig2_R-brotherusii	Unigene8990_R-cantoniensis	MA	0.0959148	0.191743	0.500225	0.0179523	408	105.875	302.125	NA	44	18.1261	25.8739	NA	NA	0.120782	0.994309:0.791846:0.928209:0.924371:0.862238:1	0.418889(0.43:0.433333:0.393333)	-732.955	NA	NA	NA
CL5197.Contig1_R-cantoniensis	Unigene322_R-brotherusii	MA	0.110921	0.214222	0.517786	0.018159	402	94.0532	307.947	NA	48	17.8086	30.1914	NA	NA	0.13509	1.98558:1.92322:2.14379:1.89636:2.24463:1	0.364796(0.382653:0.382653:0.329082)	-726.066	NA	NA	NA
Unigene40005_R-cantoniensis	Unigene21587_R-brotherusii	MA	0.119964	0.220687	0.543596	0.0187075	384	97.3032	286.697	NA	47	18.0654	28.9346	NA	NA	0.145487	3.26238:1.89941:0.983494:1.56052:0.443041:1	0.421875(0.464844:0.402344:0.398438)	-682.359	NA	NA	NA
Unigene21363_R-brotherusii	Unigene42072_R-cantoniensis	MA	0.146266	0.287571	0.508625	0.0223648	276	72.5712	203.429	NA	43	17.7264	25.2736	NA	NA	0.183421	2.21661:2.63545:1.94792:1.87954:1.15439:1	0.447464(0.429348:0.478261:0.434783)	-530.98	NA	NA	NA
CL4225.Contig1_R-cantoniensis	CL2182.Contig1_R-brotherusii	MA	0.133905	0.209753	0.638393	0.023337	747	183.036	563.964	NA	99	33.3671	65.6329	NA	NA	0.15249	3.06125:4.29118:2.01994:2.57593:1.19027:1	0.335155(0.420765:0.273224:0.311475)	-1381.47	NA	NA	NA
CL955.Contig1_R-brotherusii	CL4018.Contig1_R-cantoniensis	MA	0.103093	0.145886	0.706672	0.0241177	1719	457.937	1261.06	NA	176	59.7414	116.259	NA	NA	0.114493	3.53205:2.46265:1.02473:0.989606:1.34702:1	0.34277(0.362993:0.36906:0.296259)	-2966.36	NA	NA	NA
CL1481.Contig2_R-brotherusii	Unigene1352_R-cantoniensis	MA	0.224746	0.383626	0.585847	0.0254083	294	66.5121	227.488	NA	62	20.6409	41.3591	NA	NA	0.26069	1.65291:1.7919:1.29536:1.29231:0.967995:1	0.401294(0.461165:0.417476:0.325243)	-608.842	NA	NA	NA
Unigene15992_R-brotherusii	Unigene28993_R-cantoniensis	MA	0.189513	0.356534	0.531544	0.0256006	246	65.9991	180.001	NA	46	18.7779	27.2221	NA	NA	0.234323	2.62854:2.03992:2.19315:2.32:0.622584:1	0.325902(0.366242:0.289809:0.321656)	-492.948	NA	NA	NA
CL2976.Contig2_R-brotherusii	Unigene35675_R-cantoniensis	MA	0.168738	0.294893	0.5722	0.0265325	339	100.615	238.385	NA	58	24.621	33.379	NA	NA	0.20618	1.21985:1.39572:0.868108:0.901412:0.335426:1	0.519006(0.526316:0.557018:0.473684)	-670.608	NA	NA	NA
Unigene9589_R-brotherusii	Unigene35327_R-cantoniensis	MA	0.0710252	0.134952	0.526298	0.0290033	570	136.476	433.524	NA	45	16.8425	28.1575	NA	NA	0.0863314	2.96616:2.56197:2.45131:2.45478:0.752785:1	0.348123(0.418089:0.307167:0.319113)	-957.242	NA	NA	NA
CL53.Contig1_R-brotherusii	CL1579.Contig29_R-cantoniensis	MA	0.227116	0.330011	0.688205	0.0290456	627	152.467	474.533	NA	130	41.3757	88.6243	NA	NA	0.252137	0.93003:1.57121:0.658876:0.681885:0.648937:1	0.350683(0.400631:0.282334:0.369085)	-1296.72	NA	NA	NA
Unigene35665_R-cantoniensis	Unigene21772_R-brotherusii	MA	0.0872703	0.169491	0.514897	0.0308417	384	104.242	279.758	NA	37	15.5341	21.4659	NA	NA	0.10959	1.33283:1.36438:1.20705:1.22142:0.702815:1	0.488281(0.527344:0.515625:0.421875)	-663.434	NA	NA	NA
CL1523.Contig2_R-cantoniensis	Unigene39321_R-brotherusii	MA	0.119124	0.236529	0.503632	0.0317336	285	64.4983	220.502	NA	36	13.2267	22.7733	NA	NA	0.145694	2.47994:2.49701:2.61444:2.6198:1.84125:1	0.263407(0.294953:0.277603:0.217666)	-518.725	NA	NA	NA
Unigene45186_R-cantoniensis	Unigene19039_R-brotherusii	MA	0.119544	0.230614	0.518375	0.0390221	282	74.5116	207.488	NA	35	14.3238	20.6762	NA	NA	0.148892	6.90134:5.04827:5.17039:5.17598:0.875265:1	0.368192(0.343137:0.444444:0.316993)	-501.055	NA	NA	NA
Unigene16314_R-brotherusii	Unigene20204_R-cantoniensis	MA	0.141373	0.258178	0.547577	0.0395126	312	77.5199	234.48	NA	45	16.9409	28.0591	NA	NA	0.170394	3.56746:1.43813:1.41065:1.40957:0.640779:1	0.337278(0.423077:0.301775:0.286982)	-583	NA	NA	NA
CL7670.Contig4_R-brotherusii	CL2576.Contig2_R-cantoniensis	MA	0.208179	0.349171	0.596211	0.0408033	297	72.1219	224.878	NA	59	20.6366	38.3634	NA	NA	0.242417	1.53529:1.50765:1.20047:1.38528:0.507081:1	0.420792(0.430693:0.425743:0.405941)	-606.58	NA	NA	NA
Unigene25099_R-brotherusii	Unigene24666_R-cantoniensis	MA	0.148869	0.242142	0.614803	0.0418605	453	109.275	343.725	NA	66	22.496	43.504	NA	NA	0.171369	3.59883:3.15762:2.01515:1.9786:0.644798:1	0.344993(0.388889:0.372428:0.273663)	-846.608	NA	NA	NA
Unigene18179_R-brotherusii	Unigene11933_R-cantoniensis	MA	0.062683	0.122289	0.512579	0.0460641	501	126.847	374.153	NA	36	14.3317	21.6683	NA	NA	0.0777746	2.94086:2.74733:2.12621:2.1704:0.475282:1	0.356667(0.412:0.358:0.3)	-839.562	NA	NA	NA
Unigene30373_R-cantoniensis	Unigene20626_R-brotherusii	MA	0.166768	0.281727	0.591948	0.0477076	306	59.8645	246.136	NA	49	14.2698	34.7302	NA	NA	0.189258	3.48287:3.52122:4.12185:4.08648:3.94919:1	0.301587(0.409524:0.27381:0.221429)	-584.13	NA	NA	NA
Unigene23130_R-brotherusii	Unigene38433_R-cantoniensis	MA	0.123686	0.241866	0.511383	0.0490006	279	60.7536	218.246	NA	36	12.6892	23.3108	NA	NA	0.14942	0.996331:0.723962:0.617489:0.614738:0.671755:1	0.4375(0.520833:0.395833:0.395833)	-505.716	NA	NA	NA
Unigene19817_R-cantoniensis	Unigene27864_R-brotherusii	MA	0.201176	0.399028	0.504166	2.10872e-06	909	195.294	713.706	NA	177	62.2695	114.731	NA	NA	0.243684	2.13799:2.68211:1.50906:1.55124:0.713976:1	0.347222(0.415404:0.337121:0.289141)	-1825.2	NA	NA	NA
CL4585.Contig1_R-brotherusii	Unigene27085_R-cantoniensis	MA	0.226849	0.433436	0.523373	2.22143e-06	888	202.193	685.807	NA	190	68.4635	121.537	NA	NA	0.273888	1.60695:1.339:0.950573:1.05522:0.753107:1	0.266639(0.289056:0.279031:0.23183)	-1827.94	NA	NA	NA
CL3259.Contig4_R-cantoniensis	Unigene22332_R-brotherusii	MA	0.19475	0.344247	0.565729	0.000122647	924	211.647	712.353	NA	173	59.5708	113.429	NA	NA	0.228993	1.29143:1.49682:0.992823:1.2458:0.470471:1	0.307566(0.362664:0.277138:0.282895)	-1847.82	NA	NA	NA
Unigene18201_R-brotherusii	Unigene15217_R-cantoniensis	MA	0.272677	0.429879	0.634311	0.00410279	636	134.104	501.896	NA	151	44.7546	106.245	NA	NA	0.305824	1.76231:1.65354:1.46643:1.46296:0.943634:1	0.38(0.46:0.4:0.28)	-1343.25	NA	NA	NA
Unigene9547_R-brotherusii	Unigene39592_R-cantoniensis	MA	0.21311	0.417843	0.510023	0.00706503	267	61.9628	205.037	NA	56	20.8358	35.1642	NA	NA	0.260622	2.29638:1.90941:2.81304:2.60804:4.93693:1	0.349034(0.40942:0.271739:0.365942)	-555.637	NA	NA	NA
Unigene43646_R-cantoniensis	CL5898.Contig1_R-brotherusii	MA	0.145922	0.246335	0.592371	0.0352464	429	100.61	328.39	NA	62	21.1353	40.8647	NA	NA	0.169471	3.41979:3.37324:3.44059:3.45602:1.33322:1	0.383072(0.437173:0.395288:0.316754)	-813.441	NA	NA	NA
Unigene23012_R-brotherusii	CL1808.Contig2_R-cantoniensis	MA	0.274795	0.533881	0.514713	0.000156142	438	86.3622	351.638	NA	110	35.5327	74.4673	NA	NA	0.32588	0.348305:0.632462:0.74602:0.759347:0.928202:1	0.329487(0.351923:0.336538:0.3)	-948.136	NA	NA	NA
Unigene29535_R-cantoniensis	Unigene515_R-brotherusii	MA	0.262043	0.489839	0.534957	0.00484172	267	108.161	158.839	NA	62	34.7221	27.2779	NA	NA	0.354322	0.809043:0.743205:0.841355:0.683562:1.41655:1	0.468504(0.531496:0.511811:0.362205)	-539.547	NA	NA	NA
Unigene12824_R-brotherusii	CL6614.Contig2_R-cantoniensis	MA	0.251597	0.42971	0.585504	0.0126304	336	76.3029	259.697	NA	77	25.7287	51.2713	NA	NA	0.292045	1.39644:1.40426:1.78389:1.93932:2.48381:1	0.375(0.455556:0.333333:0.336111)	-704.867	NA	NA	NA
CL7103.Contig1_R-cantoniensis	CL3541.Contig2_R-brotherusii	MA	0.161558	0.278657	0.579771	0.0396068	342	67.8066	274.193	NA	54	16.1461	37.8539	NA	NA	0.184774	1.29837:1.15345:1.43511:1.50907:1.84118:1	0.405303(0.435606:0.397727:0.382576)	-665.804	NA	NA	NA
CL5916.Contig1_R-brotherusii	Unigene19936_R-cantoniensis	MA	0.222463	0.335366	0.663342	0.0157114	597	142.138	454.862	NA	119	38.1069	80.8931	NA	NA	0.249344	3.51188:2.34917:2.15472:2.25077:1.6023:1	0.284226(0.347321:0.246429:0.258929)	-1197.44	NA	NA	NA

## Sheet: 4.BBH YN bu-ca
Sheet 4. Orthologs of R. bungei and R. cantoniensis inferred from BBH, calculating dN/dS using YN method
Sequence	Sequence	Method	Ka	Ks	Ka/Ks	P-Value(Fisher)	Length	S-Sites	N-Sites	Fold-Sites(0:2:4)	Substitutions	S-Substitutions	N-Substitutions	Fold-S-Substitutions(0:2:4)	Fold-N-Substitutions(0:2:4)	Divergence-Time	Substitution-Rate-Ratio(rTC:rAG:rTA:rCG:rTG:rCA/rCA)	GC(1:2:3)	ML-Score	AICc	Akaike-Weight	Model
Unigene18391_R-cantoniensis	Unigene20489_R-bungei	YN	0.177658	0.250859	0.7082	0.048731	1062	270.07	791.93	NA	181	56.8521	124.148	NA	NA	0.196273	3.08141:3.08141:1:1:1:1	0.399459(0.50348:0.356148:0.338747)	NA	NA	NA	NA
Unigene22543_R-bungei	Unigene18722_R-cantoniensis	YN	0.130055	0.194913	0.667245	0.0383199	1047	318.282	728.718	NA	140	53.241	86.759	NA	NA	0.149771	3.17038:3.17038:1:1:1:1	0.423139(0.382282:0.558252:0.328883)	NA	NA	NA	NA
Unigene22204_R-cantoniensis	Unigene7563_R-bungei	YN	0.151467	0.230194	0.657998	0.0487531	909	248.806	660.194	NA	137	47.0142	89.9858	NA	NA	0.173016	3.80587:3.80587:1:1:1:1	0.364969(0.429398:0.332176:0.333333)	NA	NA	NA	NA
CL4704.Contig2_R-cantoniensis	Unigene10533_R-bungei	YN	0.126292	0.197438	0.639655	0.0435301	873	210.245	662.755	NA	112	35.2166	76.7834	NA	NA	0.143426	3.79805:3.79805:1:1:1:1	0.337657(0.436321:0.275943:0.300708)	NA	NA	NA	NA
Unigene25660_R-bungei	Unigene24441_R-cantoniensis	YN	0.142898	0.23306	0.613135	3.15005e-05	2727	703.579	2023.42	NA	399	137.114	261.886	NA	NA	0.16616	3.40006:3.40006:1:1:1:1	0.370806(0.489042:0.335227:0.288149)	NA	NA	NA	NA
Unigene12178_R-cantoniensis	Unigene31395_R-bungei	YN	0.123711	0.20443	0.605153	0.03014	708	185.325	522.675	NA	92	32.9064	59.0936	NA	NA	0.14484	4.6965:4.6965:1:1:1:1	0.335917(0.428941:0.322997:0.255814)	NA	NA	NA	NA
CL2222.Contig2_R-cantoniensis	CL1730.Contig8_R-bungei	YN	0.102134	0.169054	0.60415	0.00040493	2487	611.587	1875.41	NA	269	90.6034	178.397	NA	NA	0.118591	3.09611:3.09611:1:1:1:1	0.322215(0.398085:0.297715:0.270846)	NA	NA	NA	NA
Unigene659_R-bungei	Unigene20364_R-cantoniensis	YN	0.107027	0.17924	0.597112	0.0377852	756	169.823	586.177	NA	85	26.7276	58.2724	NA	NA	0.123248	2.53046:2.53046:1:1:1:1	0.26485(0.321803:0.258386:0.214361)	NA	NA	NA	NA
Unigene24119_R-cantoniensis	Unigene13137_R-bungei	YN	0.0917706	0.154306	0.59473	0.0309193	828	207.34	620.66	NA	82	28.4952	53.5048	NA	NA	0.10743	2.70082:2.70082:1:1:1:1	0.326637(0.385045:0.295759:0.299107)	NA	NA	NA	NA
Unigene44073_R-cantoniensis	Unigene29908_R-bungei	YN	0.188315	0.317223	0.593638	0.00643145	1011	228.62	782.38	NA	186	56.1732	129.827	NA	NA	0.217466	2.32695:2.32695:1:1:1:1	0.355485(0.421941:0.325949:0.318565)	NA	NA	NA	NA
Unigene24005_R-bungei	Unigene41836_R-cantoniensis	YN	0.187776	0.324566	0.578546	0.0453104	342	95.5039	246.496	NA	65	24.411	40.589	NA	NA	0.225975	4.09745:4.09745:1:1:1:1	0.307423(0.338235:0.296218:0.287815)	NA	NA	NA	NA
Unigene30210_R-bungei	Unigene19029_R-cantoniensis	YN	0.110989	0.192249	0.57732	0.0409985	492	132.884	359.116	NA	59	22.126	36.874	NA	NA	0.132937	3.04664:3.04664:1:1:1:1	0.3525(0.435:0.255:0.3675)	NA	NA	NA	NA
Unigene27303_R-bungei	Unigene36565_R-cantoniensis	YN	0.146392	0.254587	0.575018	0.0134298	726	189.893	536.107	NA	111	39.8074	71.1926	NA	NA	0.174692	2.74839:2.74839:1:1:1:1	0.447233(0.480695:0.474903:0.3861)	NA	NA	NA	NA
Unigene37084_R-cantoniensis	Unigene27623_R-bungei	YN	0.128973	0.224641	0.574127	0.0149594	702	172.62	529.38	NA	96	33.3605	62.6395	NA	NA	0.152497	1.87185:1.87185:1:1:1:1	0.419664(0.546763:0.339928:0.372302)	NA	NA	NA	NA
Unigene40986_R-cantoniensis	Unigene31731_R-bungei	YN	0.147722	0.259389	0.5695	0.0107378	738	192.478	545.522	NA	114	40.8921	73.1079	NA	NA	0.176846	1.76364:1.76364:1:1:1:1	0.389715(0.444238:0.401487:0.32342)	NA	NA	NA	NA
Unigene22382_R-bungei	Unigene10613_R-cantoniensis	YN	0.125784	0.222552	0.565192	0.0398305	522	135.573	386.427	NA	70	25.3364	44.6636	NA	NA	0.150917	2.37631:2.37631:1:1:1:1	0.444444(0.497512:0.455224:0.380597)	NA	NA	NA	NA
CL3214.Contig2_R-cantoniensis	Unigene22726_R-bungei	YN	0.14021	0.248819	0.563501	0.00111389	1266	306.945	959.055	NA	185	62.7719	122.228	NA	NA	0.166542	2.99936:2.99936:1:1:1:1	0.369025(0.413958:0.361377:0.33174)	NA	NA	NA	NA
Unigene19401_R-cantoniensis	Unigene17923_R-bungei	YN	0.138427	0.24673	0.561047	0.000194405	1638	415.836	1222.16	NA	237	83.6342	153.366	NA	NA	0.165922	4.37278:4.37278:1:1:1:1	0.325843(0.360955:0.35721:0.259363)	NA	NA	NA	NA
CL1950.Contig7_R-bungei	CL8687.Contig1_R-cantoniensis	YN	0.120827	0.215623	0.56036	2.24467e-05	2247	563.701	1683.3	NA	289	102.111	186.889	NA	NA	0.144608	4.15593:4.15593:1:1:1:1	0.397789(0.438673:0.392365:0.362328)	NA	NA	NA	NA
Unigene9378_R-bungei	Unigene27069_R-cantoniensis	YN	0.117315	0.20985	0.559043	0.00803005	798	190.357	607.643	NA	100	34.2522	65.7478	NA	NA	0.139389	2.74886:2.74886:1:1:1:1	0.338407(0.408665:0.297424:0.309133)	NA	NA	NA	NA
Unigene15554_R-cantoniensis	Unigene19931_R-bungei	YN	0.110438	0.197652	0.558752	0.0252613	657	164.592	492.408	NA	78	27.6161	50.3839	NA	NA	0.132287	3.52117:3.52117:1:1:1:1	0.354489(0.450464:0.315789:0.297214)	NA	NA	NA	NA
Unigene37240_R-cantoniensis	Unigene28117_R-bungei	YN	0.1143	0.206408	0.553754	0.0106162	810	211.935	598.065	NA	100	36.858	63.142	NA	NA	0.1384	3.52209:3.52209:1:1:1:1	0.409747(0.48556:0.337545:0.406137)	NA	NA	NA	NA
CL528.Contig2_R-cantoniensis	Unigene34096_R-bungei	YN	0.238641	0.436064	0.547263	0.0444061	246	68.7413	177.259	NA	58	22.1959	35.8041	NA	NA	0.293808	4.61162:4.61162:1:1:1:1	0.339202(0.352113:0.338028:0.327465)	NA	NA	NA	NA
Unigene7375_R-bungei	Unigene40018_R-cantoniensis	YN	0.168013	0.307081	0.54713	0.0060872	723	160.72	562.28	NA	124	39.4174	84.5826	NA	NA	0.198927	1.52033:1.52033:1:1:1:1	0.31966(0.364745:0.263858:0.330377)	NA	NA	NA	NA
Unigene40117_R-cantoniensis	Unigene33607_R-bungei	YN	0.0966354	0.176636	0.547086	0.00102304	1353	336.564	1016.44	NA	144	52.0317	91.9683	NA	NA	0.116536	2.9538:2.9538:1:1:1:1	0.403386(0.431275:0.419323:0.359562)	NA	NA	NA	NA
CL1818.Contig1_R-bungei	CL3964.Contig2_R-cantoniensis	YN	0.106834	0.198212	0.538989	0.00406557	942	251.705	690.295	NA	111	42.5361	68.4639	NA	NA	0.13125	2.59027:2.59027:1:1:1:1	0.392246(0.456193:0.351964:0.36858)	NA	NA	NA	NA
Unigene37365_R-cantoniensis	Unigene13074_R-bungei	YN	0.198145	0.370367	0.534995	0.0423977	315	88.9327	226.067	NA	64	24.7019	39.2981	NA	NA	0.246768	2.7559:2.7559:1:1:1:1	0.394531(0.359375:0.394531:0.429688)	NA	NA	NA	NA
CL7761.Contig1_R-cantoniensis	Unigene12493_R-bungei	YN	0.210133	0.393077	0.534585	0.00522049	519	139.279	379.721	NA	111	41.7286	69.2714	NA	NA	0.259228	3.08029:3.08029:1:1:1:1	0.400901(0.475676:0.294595:0.432432)	NA	NA	NA	NA
Unigene17486_R-bungei	CL3294.Contig2_R-cantoniensis	YN	0.205992	0.385456	0.534412	0.0250492	324	79.8363	244.164	NA	67	23.3601	43.6399	NA	NA	0.250214	2.77726:2.77726:1:1:1:1	0.354478(0.41791:0.298507:0.347015)	NA	NA	NA	NA
Unigene31040_R-bungei	Unigene27119_R-cantoniensis	YN	0.127168	0.239549	0.530865	0.0222989	534	119.778	414.222	NA	72	23.6788	48.3212	NA	NA	0.152375	2.43542:2.43542:1:1:1:1	0.319018(0.391104:0.309816:0.256135)	NA	NA	NA	NA
CL8468.Contig2_R-cantoniensis	CL3477.Contig2_R-bungei	YN	0.163295	0.309123	0.528254	0.013477	513	126.422	386.578	NA	87	30.5761	56.4239	NA	NA	0.199233	2.69057:2.69057:1:1:1:1	0.324074(0.353704:0.296296:0.322222)	NA	NA	NA	NA
Unigene13467_R-bungei	Unigene21433_R-cantoniensis	YN	0.141628	0.269052	0.526398	0.000439142	1161	272.447	888.553	NA	174	59.5579	114.442	NA	NA	0.17153	2.70427:2.70427:1:1:1:1	0.351297(0.420659:0.387725:0.245509)	NA	NA	NA	NA
CL4860.Contig1_R-bungei	Unigene30551_R-cantoniensis	YN	0.136357	0.259372	0.525721	0.0167299	495	102.623	392.377	NA	71	22.2365	48.7635	NA	NA	0.16186	2.6654:2.6654:1:1:1:1	0.383253(0.5:0.362319:0.28744)	NA	NA	NA	NA
Unigene13206_R-cantoniensis	Unigene10923_R-bungei	YN	0.127117	0.24188	0.525537	6.81981e-06	1953	469.826	1483.17	NA	267	94.0042	172.996	NA	NA	0.154725	2.33561:2.33561:1:1:1:1	0.419532(0.547833:0.361734:0.349028)	NA	NA	NA	NA
Unigene31897_R-bungei	Unigene12327_R-cantoniensis	YN	0.152475	0.290795	0.524339	0.0456008	327	73.5604	253.44	NA	52	17.1736	34.8264	NA	NA	0.183591	1.92831:1.92831:1:1:1:1	0.35906(0.426174:0.342282:0.308725)	NA	NA	NA	NA
Unigene16004_R-bungei	Unigene10266_R-cantoniensis	YN	0.152611	0.292421	0.521888	0.0109418	546	142.292	403.708	NA	87	32.0632	54.9368	NA	NA	0.189046	3.67858:3.67858:1:1:1:1	0.33531(0.401186:0.203557:0.401186)	NA	NA	NA	NA
Unigene1352_R-cantoniensis	Unigene399_R-bungei	YN	0.237168	0.455109	0.521122	0.0364528	294	71.8795	222.121	NA	68	23.1165	44.8835	NA	NA	0.290452	4.48556:4.48556:1:1:1:1	0.405199(0.463303:0.417431:0.334862)	NA	NA	NA	NA
Unigene25071_R-cantoniensis	Unigene10521_R-bungei	YN	0.117124	0.225413	0.519597	0.00474487	660	168.129	491.871	NA	85	32.1718	52.8282	NA	NA	0.14471	4.73407:4.73407:1:1:1:1	0.311966(0.338675:0.32906:0.268162)	NA	NA	NA	NA
Unigene10700_R-cantoniensis	Unigene10788_R-bungei	YN	0.119062	0.229347	0.519137	0.0399249	441	122.367	318.633	NA	58	23	35	NA	NA	0.149664	3.36268:3.36268:1:1:1:1	0.418889(0.503333:0.316667:0.436667)	NA	NA	NA	NA
CL7859.Contig2_R-bungei	CL7909.Contig1_R-cantoniensis	YN	0.280537	0.54146	0.518113	0.00100178	699	188.914	510.086	NA	186	67.6772	118.323	NA	NA	0.351055	3.60342:3.60342:1:1:1:1	0.376914(0.438163:0.305654:0.386926)	NA	NA	NA	NA
Unigene8797_R-cantoniensis	Unigene22149_R-bungei	YN	0.0988354	0.191011	0.517433	0.00994864	675	190.58	484.42	NA	76	31.2543	44.7457	NA	NA	0.12486	3.09506:3.09506:1:1:1:1	0.261165(0.285638:0.241158:0.256699)	NA	NA	NA	NA
Unigene6461_R-cantoniensis	Unigene10930_R-bungei	YN	0.10793	0.208798	0.516908	0.0499431	306	86.8057	219.194	NA	37	15.0225	21.9775	NA	NA	0.136544	4.77323:4.77323:1:1:1:1	0.295626(0.307692:0.28733:0.291855)	NA	NA	NA	NA
Unigene38348_R-bungei	Unigene6854_R-cantoniensis	YN	0.156763	0.303315	0.516831	0.00618997	567	144.335	422.665	NA	94	34.447	59.553	NA	NA	0.194069	2.00599:2.00599:1:1:1:1	0.383721(0.525581:0.237209:0.388372)	NA	NA	NA	NA
Unigene10612_R-cantoniensis	CL4550.Contig1_R-bungei	YN	0.0855992	0.166314	0.514686	0.0202871	639	162.128	476.872	NA	62	23.667	38.333	NA	NA	0.106078	4.505:4.505:1:1:1:1	0.376652(0.451542:0.323789:0.354626)	NA	NA	NA	NA
CL8602.Contig1_R-cantoniensis	Unigene22114_R-bungei	YN	0.136086	0.264775	0.513969	0.00676979	501	177.038	323.962	NA	79	38.8345	40.1655	NA	NA	0.18156	1.46708:1.46708:1:1:1:1	0.490143(0.497312:0.672043:0.301075)	NA	NA	NA	NA
Unigene19635_R-bungei	Unigene8386_R-cantoniensis	YN	0.153471	0.298706	0.513788	8.36356e-05	1053	326.31	726.69	NA	178	77.4343	100.566	NA	NA	0.198478	2.64784:2.64784:1:1:1:1	0.473797(0.507732:0.583763:0.329897)	NA	NA	NA	NA
Unigene10305_R-cantoniensis	Unigene5666_R-bungei	YN	0.0739132	0.144008	0.513259	0.0213717	657	187.53	469.47	NA	57	24	33	NA	NA	0.0939206	3.86537:3.86537:1:1:1:1	0.361111(0.420455:0.289773:0.373106)	NA	NA	NA	NA
CL4380.Contig1_R-cantoniensis	Unigene28957_R-bungei	YN	0.0758046	0.147735	0.513112	0.00277503	1092	275.779	816.221	NA	95	36.2705	58.7295	NA	NA	0.0939703	2.4226:2.4226:1:1:1:1	0.315972(0.407853:0.221955:0.318109)	NA	NA	NA	NA
Unigene35700_R-cantoniensis	Unigene26184_R-bungei	YN	0.166016	0.323558	0.513095	0.0263849	318	79.7909	238.209	NA	56	20.5632	35.4368	NA	NA	0.205545	2.10387:2.10387:1:1:1:1	0.462319(0.565217:0.386957:0.434783)	NA	NA	NA	NA
Unigene19490_R-bungei	Unigene35142_R-cantoniensis	YN	0.0866206	0.169322	0.511574	0.00211054	1137	298.314	838.686	NA	112	43.6064	68.3936	NA	NA	0.108319	4.08128:4.08128:1:1:1:1	0.313713(0.35119:0.326058:0.263889)	NA	NA	NA	NA
CL7784.Contig2_R-cantoniensis	Unigene7302_R-bungei	YN	0.10426	0.204212	0.510546	0.0384322	465	134.662	330.338	NA	55	22.9346	32.0654	NA	NA	0.133206	5.63033:5.63033:1:1:1:1	0.331349(0.388889:0.263889:0.34127)	NA	NA	NA	NA
Unigene32035_R-bungei	Unigene24486_R-cantoniensis	YN	0.120908	0.237191	0.50975	0.03669	474	113.252	360.748	NA	62	21.7876	40.2124	NA	NA	0.148691	2.705:2.705:1:1:1:1	0.327342(0.398693:0.336601:0.246732)	NA	NA	NA	NA
Unigene41600_R-cantoniensis	Unigene12433_R-bungei	YN	0.158595	0.31229	0.507846	0.00185078	600	173.028	426.972	NA	104	43.274	60.726	NA	NA	0.202918	3.65303:3.65303:1:1:1:1	0.407583(0.485782:0.400474:0.336493)	NA	NA	NA	NA
Unigene9468_R-cantoniensis	CL6031.Contig2_R-bungei	YN	0.101977	0.201148	0.506972	1.79522e-05	1851	452.519	1398.48	NA	211	77.8898	133.11	NA	NA	0.126221	2.32401:2.32401:1:1:1:1	0.422027(0.466374:0.442982:0.356725)	NA	NA	NA	NA
CL9008.Contig2_R-cantoniensis	Unigene6848_R-bungei	YN	0.118003	0.232764	0.506967	0.00199107	870	191.723	678.277	NA	111	37.285	73.715	NA	NA	0.143293	2.8775:2.8775:1:1:1:1	0.34818(0.41954:0.313218:0.311782)	NA	NA	NA	NA
CL4575.Contig2_R-bungei	CL1482.Contig2_R-cantoniensis	YN	0.126831	0.25038	0.506553	0.000121823	1332	320.994	1011.01	NA	183	65.2069	117.793	NA	NA	0.156605	2.68612:2.68612:1:1:1:1	0.348192(0.410104:0.32838:0.306092)	NA	NA	NA	NA
Unigene10143_R-cantoniensis	Unigene31132_R-bungei	YN	0.142932	0.284091	0.50312	0.00805129	501	117.468	383.532	NA	77	27.3338	49.6662	NA	NA	0.176029	1.82369:1.82369:1:1:1:1	0.342454(0.425373:0.266169:0.335821)	NA	NA	NA	NA
Unigene36629_R-bungei	CL6805.Contig2_R-cantoniensis	YN	0.126048	0.251045	0.502094	0.00693365	537	142.335	394.665	NA	75	29.3343	45.6657	NA	NA	0.159179	4.36801:4.36801:1:1:1:1	0.275982(0.315589:0.251901:0.260456)	NA	NA	NA	NA
Unigene5242_R-bungei	CL3335.Contig1_R-cantoniensis	YN	0.186659	0.371788	0.502059	0.000317717	822	204.351	617.649	NA	159	57.5573	101.443	NA	NA	0.232683	2.99456:2.99456:1:1:1:1	0.348139(0.397208:0.322335:0.324873)	NA	NA	NA	NA
CL1163.Contig1_R-bungei	Unigene8470_R-cantoniensis	YN	0.147741	0.294337	0.501945	0.0121282	453	117.39	335.61	NA	72	27.2945	44.7055	NA	NA	0.18573	4.87763:4.87763:1:1:1:1	0.30212(0.367491:0.25265:0.286219)	NA	NA	NA	NA
Unigene28616_R-bungei	Unigene26656_R-cantoniensis	YN	0.114485	0.22831	0.501445	0.00154273	801	224.609	576.391	NA	104	43.0875	60.9125	NA	NA	0.146403	4.10212:4.10212:1:1:1:1	0.364676(0.45354:0.369469:0.271018)	NA	NA	NA	NA
Unigene15743_R-cantoniensis	Unigene7332_R-bungei	YN	0.126782	0.253086	0.500944	0.0247707	423	111.29	311.71	NA	59	22.7691	36.2309	NA	NA	0.160012	2.94445:2.94445:1:1:1:1	0.408163(0.465986:0.391156:0.367347)	NA	NA	NA	NA
CL3259.Contig4_R-cantoniensis	CL1334.Contig1_R-bungei	YN	0.187106	0.296691	0.630643	0.0129782	924	224.62	699.38	NA	169	53.5085	115.491	NA	NA	0.213746	2.36509:2.36509:1:1:1:1	0.305692(0.36289:0.27422:0.279967)	NA	NA	NA	NA
Unigene915_R-cantoniensis	Unigene29610_R-bungei	YN	0.173792	0.310144	0.56036	0.00790644	768	149.375	618.625	NA	133	37.175	95.825	NA	NA	0.200312	1.13668:1.13668:1:1:1:1	0.40303(0.458182:0.407273:0.343636)	NA	NA	NA	NA
Unigene29574_R-bungei	CL4018.Contig1_R-cantoniensis	YN	0.102396	0.188147	0.544232	0.00320661	1089	288.196	800.804	NA	123	46.7129	76.2871	NA	NA	0.125089	3.68612:3.68612:1:1:1:1	0.334808(0.35472:0.370944:0.278761)	NA	NA	NA	NA
Unigene18337_R-bungei	Unigene29535_R-cantoniensis	YN	0.182264	0.335688	0.542956	0.0359739	252	98.4164	153.584	NA	51	26.4268	24.5732	NA	NA	0.242182	2.2109:2.2109:1:1:1:1	0.426282(0.487179:0.451923:0.339744)	NA	NA	NA	NA
CL5553.Contig2_R-cantoniensis	Unigene36364_R-bungei	YN	0.154215	0.295618	0.521669	0.00242657	717	165.189	551.811	NA	116	39.3499	76.6501	NA	NA	0.186793	1.9054:1.9054:1:1:1:1	0.289855(0.373346:0.23724:0.258979)	NA	NA	NA	NA
Unigene23243_R-cantoniensis	Unigene33253_R-bungei	YN	0.245209	0.484712	0.505887	0.0381895	240	49.2194	190.781	NA	57	17.3167	39.6833	NA	NA	0.294327	1.64204:1.64204:1:1:1:1	0.357971(0.408696:0.317391:0.347826)	NA	NA	NA	NA
Unigene30934_R-bungei	Unigene31771_R-cantoniensis	YN	0.222082	0.372553	0.596108	0.00822288	891	204.089	686.911	NA	188	56.9219	131.078	NA	NA	0.256548	2.70625:2.70625:1:1:1:1	0.384966(0.45672:0.399772:0.298405)	NA	NA	NA	NA
Unigene7913_R-cantoniensis	Unigene28210_R-bungei	YN	0.125657	0.238223	0.527476	0.00430376	750	207.748	542.252	NA	103	40.617	62.383	NA	NA	0.156837	3.7917:3.7917:1:1:1:1	0.281188(0.357784:0.214072:0.271707)	NA	NA	NA	NA
CL4126.Contig1_R-cantoniensis	CL6929.Contig2_R-bungei	YN	0.17385	0.296585	0.586173	0.0331497	549	128.685	420.315	NA	96	30.9337	65.0663	NA	NA	0.202619	2.06794:2.06794:1:1:1:1	0.394595(0.462162:0.359459:0.362162)	NA	NA	NA	NA

## Sheet: 5.BBH YN bu-br
Sheet 5. Orthologs of R. bungei and R. brotherusii inferred from BBH, calculating dN/dS using YN method
Sequence	Sequence	Method	Ka	Ks	Ka/Ks	P-Value(Fisher)	Length	S-Sites	N-Sites	Fold-Sites(0:2:4)	Substitutions	S-Substitutions	N-Substitutions	Fold-S-Substitutions(0:2:4)	Fold-N-Substitutions(0:2:4)	Divergence-Time	Substitution-Rate-Ratio(rTC:rAG:rTA:rCG:rTG:rCA/rCA)	GC(1:2:3)	ML-Score	AICc	Akaike-Weight	Model
CL1302.Contig1_R-brotherusii	CL7864.Contig1_R-bungei	YN	0.110236	0.20718	0.532078	3.92027e-06	2283	549.084	1733.92	NA	275	97.7968	177.203	NA	NA	0.133552	2.37984:2.37984:1:1:1:1	0.4029(0.5:0.332913:0.375788)	NA	NA	NA	NA
Unigene25660_R-bungei	CL166.Contig2_R-brotherusii	YN	0.0969622	0.174413	0.555935	1.03672e-05	2676	683.466	1992.53	NA	285	104.34	180.66	NA	NA	0.116744	2.8831:2.8831:1:1:1:1	0.370146(0.4911:0.329288:0.290049)	NA	NA	NA	NA
Unigene31235_R-brotherusii	Unigene659_R-bungei	YN	0.0710132	0.132906	0.53431	2.24555e-05	2826	652.576	2173.42	NA	225	78.1395	146.86	NA	NA	0.0853055	2.93973:2.93973:1:1:1:1	0.412657(0.503661:0.401674:0.332636)	NA	NA	NA	NA
Unigene17884_R-bungei	Unigene27426_R-brotherusii	YN	0.0542617	0.107141	0.506451	0.00014522	2256	606.331	1649.67	NA	146	59.8221	86.1779	NA	NA	0.0684738	3.04967:3.04967:1:1:1:1	0.373237(0.431373:0.313209:0.375129)	NA	NA	NA	NA
Unigene23179_R-bungei	Unigene30652_R-brotherusii	YN	0.0479141	0.089046	0.538083	0.000212883	3048	751.272	2296.73	NA	169	62.5944	106.406	NA	NA	0.0580523	2.34267:2.34267:1:1:1:1	0.394606(0.532102:0.305189:0.346526)	NA	NA	NA	NA
Unigene29333_R-brotherusii	Unigene17923_R-bungei	YN	0.07115	0.13377	0.531881	0.000479248	1803	456.914	1346.09	NA	146	55.196	90.804	NA	NA	0.0870192	4.54775:4.54775:1:1:1:1	0.352592(0.393089:0.383909:0.280778)	NA	NA	NA	NA
Unigene22691_R-bungei	Unigene135_R-brotherusii	YN	0.0462682	0.0907797	0.509676	0.000549115	2205	565.808	1639.19	NA	121	47.6506	73.3494	NA	NA	0.0576899	3.81959:3.81959:1:1:1:1	0.422879(0.472365:0.440231:0.356041)	NA	NA	NA	NA
CL6638.Contig2_R-bungei	CL5226.Contig1_R-brotherusii	YN	0.0930684	0.178759	0.520637	0.000929551	1167	324.44	842.56	NA	124	50.5683	73.4317	NA	NA	0.116891	2.58412:2.58412:1:1:1:1	0.317182(0.400983:0.208567:0.341994)	NA	NA	NA	NA
Unigene26557_R-bungei	CL7845.Contig2_R-brotherusii	YN	0.0475613	0.0914006	0.520361	0.00103114	2085	538.993	1546.01	NA	117	45.8487	71.1513	NA	NA	0.0588942	3.46644:3.46644:1:1:1:1	0.41774(0.494278:0.386266:0.372675)	NA	NA	NA	NA
Unigene19809_R-brotherusii	CL6485.Contig1_R-bungei	YN	0.0450776	0.086994	0.518169	0.00126526	2304	541.168	1762.83	NA	121	43.9996	77.0004	NA	NA	0.054923	3.04687:3.04687:1:1:1:1	0.337435(0.39443:0.294689:0.323187)	NA	NA	NA	NA
Unigene29859_R-brotherusii	Unigene29088_R-bungei	YN	0.05907	0.10884	0.542723	0.0015618	1779	494.366	1284.63	NA	122	49.1997	72.8003	NA	NA	0.0729005	3.91854:3.91854:1:1:1:1	0.362585(0.437415:0.27551:0.37483)	NA	NA	NA	NA
CL7234.Contig2_R-brotherusii	Unigene22726_R-bungei	YN	0.0921039	0.173272	0.531557	0.00169998	1284	311.301	972.699	NA	131	46.9514	84.0486	NA	NA	0.111783	3.1525:3.1525:1:1:1:1	0.367163(0.421788:0.350093:0.329609)	NA	NA	NA	NA
CL6998.Contig1_R-brotherusii	CL8147.Contig5_R-bungei	YN	0.0960307	0.183179	0.524246	0.00188351	1116	289.663	826.337	NA	120	45.8733	74.1267	NA	NA	0.11865	3.15899:3.15899:1:1:1:1	0.348166(0.426375:0.290453:0.32767)	NA	NA	NA	NA
CL6031.Contig2_R-bungei	Unigene28706_R-brotherusii	YN	0.0576739	0.105858	0.544825	0.00226906	1881	502.503	1378.5	NA	125	48.6484	76.3516	NA	NA	0.070546	3.70647:3.70647:1:1:1:1	0.425735(0.466912:0.436765:0.373529)	NA	NA	NA	NA
Unigene13467_R-bungei	Unigene29132_R-brotherusii	YN	0.0513401	0.101178	0.507423	0.00237682	1770	398.485	1371.51	NA	105	37	68	NA	NA	0.0625603	2.49305:2.49305:1:1:1:1	0.330553(0.401168:0.346122:0.24437)	NA	NA	NA	NA
Unigene21367_R-bungei	Unigene27450_R-brotherusii	YN	0.0737048	0.132943	0.554407	0.00291688	1449	367.743	1081.26	NA	120	44.4235	75.5765	NA	NA	0.0887391	3.54258:3.54258:1:1:1:1	0.367347(0.487245:0.295068:0.319728)	NA	NA	NA	NA
CL4873.Contig3_R-brotherusii	CL2092.Contig2_R-bungei	YN	0.107913	0.205043	0.526294	0.00330782	897	213.348	683.652	NA	106	37.3375	68.6625	NA	NA	0.131015	1.88618:1.88618:1:1:1:1	0.342065(0.403189:0.281321:0.341686)	NA	NA	NA	NA
Unigene26216_R-brotherusii	Unigene28957_R-bungei	YN	0.0589558	0.105084	0.561035	0.00353074	1788	465.233	1322.77	NA	120	45.0877	74.9123	NA	NA	0.0709583	2.47096:2.47096:1:1:1:1	0.396002(0.506483:0.28282:0.398703)	NA	NA	NA	NA
Unigene1820_R-brotherusii	Unigene19087_R-bungei	YN	0.0782232	0.142058	0.550641	0.00379524	1251	351.408	899.592	NA	111	44.3981	66.6019	NA	NA	0.0961546	3.18072:3.18072:1:1:1:1	0.300823(0.370988:0.219136:0.312346)	NA	NA	NA	NA
Unigene28331_R-brotherusii	CL1808.Contig2_R-bungei	YN	0.0796755	0.146082	0.545417	0.00415909	1215	320.658	894.342	NA	109	41.7509	67.2491	NA	NA	0.0972013	3.60127:3.60127:1:1:1:1	0.366667(0.421311:0.368852:0.309836)	NA	NA	NA	NA
CL4988.Contig2_R-brotherusii	Unigene27290_R-bungei	YN	0.0938674	0.18205	0.515612	0.00417079	876	207.388	668.612	NA	92	33.0214	58.9786	NA	NA	0.114744	1.91902:1.91902:1:1:1:1	0.416388(0.521739:0.376254:0.351171)	NA	NA	NA	NA
CL2532.Contig2_R-brotherusii	CL2303.Contig1_R-bungei	YN	0.182444	0.325392	0.560689	0.00503944	672	179.708	492.292	NA	126	46.5842	79.4158	NA	NA	0.220671	2.31214:2.31214:1:1:1:1	0.355714(0.417143:0.294286:0.355714)	NA	NA	NA	NA
Unigene8649_R-bungei	Unigene1235_R-brotherusii	YN	0.0888537	0.170229	0.521964	0.0075147	780	213.109	566.891	NA	79	31.6679	47.3321	NA	NA	0.111087	3.46877:3.46877:1:1:1:1	0.431172(0.498294:0.399317:0.395904)	NA	NA	NA	NA
CL5737.Contig2_R-brotherusii	Unigene21655_R-bungei	YN	0.0947448	0.179616	0.527486	0.00767468	693	184.501	508.499	NA	74	29.061	44.939	NA	NA	0.11734	5.20625:5.20625:1:1:1:1	0.413075(0.478448:0.396552:0.364224)	NA	NA	NA	NA
Unigene28053_R-brotherusii	Unigene28352_R-bungei	YN	0.0602146	0.111217	0.541414	0.00834643	1296	299.87	996.13	NA	88	30.4832	57.5168	NA	NA	0.0720156	3.46815:3.46815:1:1:1:1	0.294623(0.332362:0.312925:0.238581)	NA	NA	NA	NA
CL4274.Contig1_R-brotherusii	Unigene25757_R-bungei	YN	0.217089	0.400941	0.54145	0.00898328	591	157.881	433.119	NA	127	45.8531	81.1469	NA	NA	0.266204	3.14013:3.14013:1:1:1:1	0.258263(0.303116:0.218839:0.252833)	NA	NA	NA	NA
Unigene1551_R-brotherusii	Unigene19876_R-bungei	YN	0.0898312	0.178374	0.503612	0.00911755	660	155.528	504.472	NA	67	24.4066	42.5934	NA	NA	0.110696	2.92953:2.92953:1:1:1:1	0.351038(0.415751:0.340659:0.296703)	NA	NA	NA	NA
Unigene26725_R-brotherusii	Unigene20489_R-bungei	YN	0.074252	0.128135	0.579482	0.00978129	1248	328.269	919.731	NA	103	38.3223	64.6777	NA	NA	0.0884252	4.24513:4.24513:1:1:1:1	0.4395(0.540984:0.416862:0.360656)	NA	NA	NA	NA
Unigene28109_R-bungei	Unigene20892_R-brotherusii	YN	0.0602259	0.10771	0.55915	0.00989188	1224	366.846	857.154	NA	86	36.458	49.542	NA	NA	0.0744573	2.56585:2.56585:1:1:1:1	0.47182(0.518116:0.544686:0.352657)	NA	NA	NA	NA
CL3162.Contig3_R-brotherusii	Unigene23815_R-bungei	YN	0.0931877	0.155338	0.599901	0.0110747	1344	333.725	1010.28	NA	134	45.8081	88.1919	NA	NA	0.10862	3.31877:3.31877:1:1:1:1	0.410649(0.4814:0.421225:0.329322)	NA	NA	NA	NA
CL7306.Contig1_R-bungei	Unigene30595_R-brotherusii	YN	0.0887905	0.164693	0.539127	0.0118386	780	194.228	585.772	NA	77	28.0585	48.9415	NA	NA	0.107691	3.44254:3.44254:1:1:1:1	0.286923(0.330769:0.288462:0.241538)	NA	NA	NA	NA
Unigene1120_R-bungei	Unigene2829_R-brotherusii	YN	0.118403	0.202182	0.585624	0.0158296	828	211.452	616.548	NA	104	36.7242	67.2758	NA	NA	0.139798	2.89815:2.89815:1:1:1:1	0.406623(0.477199:0.36645:0.376221)	NA	NA	NA	NA
Unigene23646_R-brotherusii	Unigene10533_R-bungei	YN	0.0551475	0.100891	0.546603	0.0158581	1251	321.103	929.897	NA	79	29.6802	49.3198	NA	NA	0.0668889	4.14795:4.14795:1:1:1:1	0.370447(0.491753:0.274227:0.345361)	NA	NA	NA	NA
CL45.Contig1_R-bungei	Unigene29137_R-brotherusii	YN	0.0746072	0.139525	0.534725	0.016767	864	223.403	640.597	NA	73	27.6051	45.3949	NA	NA	0.0913928	4.13115:4.13115:1:1:1:1	0.310539(0.389876:0.279751:0.261989)	NA	NA	NA	NA
CL2047.Contig8_R-bungei	Unigene29502_R-brotherusii	YN	0.0470888	0.0940709	0.500567	0.0172358	1065	252.557	812.443	NA	59	22	37	NA	NA	0.0582303	4.72104:4.72104:1:1:1:1	0.289698(0.314469:0.312008:0.242618)	NA	NA	NA	NA
Unigene2082_R-brotherusii	Unigene9780_R-bungei	YN	0.102903	0.193333	0.532255	0.0173344	606	151.66	454.34	NA	69	25.467	43.533	NA	NA	0.125534	2.94448:2.94448:1:1:1:1	0.31004(0.36988:0.271084:0.289157)	NA	NA	NA	NA
CL8618.Contig2_R-brotherusii	Unigene28963_R-bungei	YN	0.047055	0.0888804	0.52942	0.0174941	1116	298.238	817.762	NA	62	24.776	37.224	NA	NA	0.0582324	3.54856:3.54856:1:1:1:1	0.403713(0.467617:0.36658:0.376943)	NA	NA	NA	NA
CL4496.Contig5_R-brotherusii	CL6892.Contig2_R-bungei	YN	0.115172	0.194051	0.593514	0.0188051	792	205.88	586.12	NA	97	34.717	62.283	NA	NA	0.135677	3.23494:3.23494:1:1:1:1	0.411028(0.419173:0.364662:0.449248)	NA	NA	NA	NA
Unigene28843_R-brotherusii	CL1244.Contig1_R-bungei	YN	0.0499891	0.0948005	0.527308	0.0194873	1110	292.373	817.627	NA	65	25.516	39.484	NA	NA	0.0617924	5.00889:5.00889:1:1:1:1	0.329867(0.4008:0.304:0.2848)	NA	NA	NA	NA
Unigene25099_R-brotherusii	CL2993.Contig2_R-bungei	YN	0.0968138	0.189373	0.511233	0.0207493	528	126.213	401.787	NA	57	20.657	36.343	NA	NA	0.118939	2.32466:2.32466:1:1:1:1	0.372428(0.425926:0.401235:0.290123)	NA	NA	NA	NA
Unigene21655_R-brotherusii	Unigene17726_R-bungei	YN	0.0740847	0.145888	0.507817	0.0223825	675	161.287	513.713	NA	57	20.7952	36.2048	NA	NA	0.0912418	2.52298:2.52298:1:1:1:1	0.356735(0.386986:0.381849:0.30137)	NA	NA	NA	NA
CL5032.Contig2_R-brotherusii	Unigene5372_R-bungei	YN	0.0351046	0.0698596	0.502502	0.0225182	1167	318.746	848.254	NA	50	21	29	NA	NA	0.0445973	4.87307:4.87307:1:1:1:1	0.415833(0.44375:0.3975:0.40625)	NA	NA	NA	NA
Unigene24433_R-brotherusii	Unigene19242_R-bungei	YN	0.0885633	0.17353	0.510363	0.0234171	546	120.831	425.169	NA	54	18.5406	35.4594	NA	NA	0.107367	3.61233:3.61233:1:1:1:1	0.287287(0.352853:0.255255:0.253754)	NA	NA	NA	NA
Unigene13705_R-bungei	Unigene21947_R-brotherusii	YN	0.0740516	0.134433	0.550845	0.0260787	807	199.268	607.732	NA	67	24.1933	42.8067	NA	NA	0.0889612	2.26264:2.26264:1:1:1:1	0.422424(0.5:0.410909:0.356364)	NA	NA	NA	NA
Unigene12931_R-bungei	Unigene28753_R-brotherusii	YN	0.0693761	0.138542	0.500758	0.026747	603	159.59	443.41	NA	49	19.7967	29.2033	NA	NA	0.0876816	4.5691:4.5691:1:1:1:1	0.39769(0.405941:0.430693:0.356436)	NA	NA	NA	NA
CL6864.Contig1_R-brotherusii	CL1818.Contig1_R-bungei	YN	0.0662791	0.117635	0.563428	0.0279341	975	263.015	711.985	NA	73	28	45	NA	NA	0.080133	2.82558:2.82558:1:1:1:1	0.397949(0.46:0.370769:0.363077)	NA	NA	NA	NA
Unigene19137_R-brotherusii	CL4086.Contig1_R-bungei	YN	0.049357	0.0977003	0.505188	0.0309533	729	193.627	535.373	NA	43	17.4803	25.5197	NA	NA	0.0621973	2.39765:2.39765:1:1:1:1	0.371429(0.466071:0.208929:0.439286)	NA	NA	NA	NA
CL1354.Contig1_R-brotherusii	Unigene6021_R-bungei	YN	0.0752842	0.146992	0.512166	0.0322611	447	113.629	333.371	NA	39	15.1255	23.8745	NA	NA	0.0935126	1.36928:1.36928:1:1:1:1	0.412338(0.474026:0.435065:0.327922)	NA	NA	NA	NA
Unigene20129_R-brotherusii	Unigene17410_R-bungei	YN	0.0550782	0.108513	0.507571	0.0347196	690	179.968	510.032	NA	45	18	27	NA	NA	0.0690154	3.31352:3.31352:1:1:1:1	0.307798(0.338509:0.307453:0.277433)	NA	NA	NA	NA
CL2710.Contig2_R-bungei	Unigene27204_R-brotherusii	YN	0.0983608	0.185223	0.531039	0.0359033	450	114.918	335.082	NA	49	18.2637	30.7363	NA	NA	0.120543	5.44876:5.44876:1:1:1:1	0.353333(0.4275:0.3375:0.295)	NA	NA	NA	NA
Unigene24041_R-bungei	Unigene2834_R-brotherusii	YN	0.0701571	0.115079	0.609645	0.0360123	1002	284.691	717.309	NA	78	30.1109	47.8891	NA	NA	0.0829203	3.24696:3.24696:1:1:1:1	0.474702(0.49256:0.502976:0.428571)	NA	NA	NA	NA
CL149.Contig11_R-brotherusii	Unigene14689_R-bungei	YN	0.200613	0.367456	0.545951	0.0367629	297	83.0977	213.902	NA	61	23.3685	37.6315	NA	NA	0.247294	1.60583:1.60583:1:1:1:1	0.309645(0.337563:0.256345:0.335025)	NA	NA	NA	NA
Unigene24904_R-brotherusii	CL3477.Contig2_R-bungei	YN	0.0605035	0.118419	0.510928	0.037574	600	143.867	456.133	NA	42	15.5859	26.4141	NA	NA	0.0743903	2.25248:2.25248:1:1:1:1	0.35409(0.384615:0.326007:0.351648)	NA	NA	NA	NA
Unigene22618_R-brotherusii	Unigene11749_R-bungei	YN	0.0751317	0.140574	0.534462	0.0383242	609	174.706	434.294	NA	53	22	31	NA	NA	0.0939055	2.54592:2.54592:1:1:1:1	0.418142(0.528761:0.307522:0.418142)	NA	NA	NA	NA
Unigene2735_R-brotherusii	Unigene30150_R-bungei	YN	0.084766	0.165064	0.513535	0.0396022	435	112.425	322.575	NA	42	16.2705	25.7295	NA	NA	0.105519	2.41751:2.41751:1:1:1:1	0.364979(0.433544:0.338608:0.322785)	NA	NA	NA	NA
CL1163.Contig1_R-brotherusii	Unigene29610_R-bungei	YN	0.0688726	0.131044	0.525569	0.0406684	663	158.932	504.068	NA	52	18.8361	33.1639	NA	NA	0.0837761	2.06982:2.06982:1:1:1:1	0.374576(0.398305:0.381356:0.344068)	NA	NA	NA	NA
Unigene1420_R-brotherusii	Unigene27862_R-bungei	YN	0.0896915	0.162217	0.55291	0.0416265	477	169.933	307.067	NA	50	24.3412	25.6588	NA	NA	0.115529	7.06403:7.06403:1:1:1:1	0.47412(0.621118:0.440994:0.360248)	NA	NA	NA	NA
CL7373.Contig1_R-brotherusii	Unigene22543_R-bungei	YN	0.0845039	0.134974	0.626073	0.0455884	1023	308.965	714.035	NA	94	37	57	NA	NA	0.0997469	3.65214:3.65214:1:1:1:1	0.425603(0.399002:0.553616:0.32419)	NA	NA	NA	NA
Unigene26183_R-brotherusii	Unigene22712_R-bungei	YN	0.0512415	0.0815088	0.628662	0.0459591	1515	416.26	1098.74	NA	86	31.6753	54.3247	NA	NA	0.0595577	3.47701:3.47701:1:1:1:1	0.400417(0.505367:0.301431:0.394454)	NA	NA	NA	NA
Unigene24814_R-brotherusii	Unigene21851_R-bungei	YN	0.0663851	0.129851	0.51124	0.0477194	579	117.461	461.539	NA	43	13.8282	29.1718	NA	NA	0.0792603	2.02749:2.02749:1:1:1:1	0.363139(0.463504:0.381387:0.244526)	NA	NA	NA	NA
Unigene29218_R-bungei	Unigene21968_R-brotherusii	YN	0.0419147	0.0822435	0.509641	0.0487529	675	232.719	442.281	NA	36	18	18	NA	NA	0.0558188	9.24965:9.24965:1:1:1:1	0.437135(0.5:0.383772:0.427632)	NA	NA	NA	NA
CL377.Contig2_R-bungei	Unigene17245_R-brotherusii	YN	0.0793112	0.140767	0.563423	0.0496517	582	159.805	422.195	NA	52	20.3286	31.6714	NA	NA	0.0961856	2.97298:2.97298:1:1:1:1	0.261255(0.294679:0.251023:0.238063)	NA	NA	NA	NA
CL8991.Contig2_R-brotherusii	Unigene21535_R-bungei	YN	0.0913638	0.162441	0.562444	0.0133148	897	218.327	678.673	NA	90	31.6465	58.3535	NA	NA	0.108664	1.57797:1.57797:1:1:1:1	0.42671(0.521173:0.395765:0.363192)	NA	NA	NA	NA
Unigene5984_R-bungei	Unigene1384_R-brotherusii	YN	0.132248	0.222922	0.593249	0.0145846	657	200.234	456.766	NA	93	38.1015	54.8985	NA	NA	0.159883	2.02681:2.02681:1:1:1:1	0.340379(0.358537:0.44065:0.221951)	NA	NA	NA	NA
CL2674.Contig2_R-brotherusii	Unigene12471_R-bungei	YN	0.113279	0.185018	0.612258	0.0208052	1122	259.822	862.178	NA	132	41.4155	90.5845	NA	NA	0.129892	2.44738:2.44738:1:1:1:1	0.405797(0.478261:0.424552:0.314578)	NA	NA	NA	NA
CL1041.Contig5_R-brotherusii	Unigene27516_R-bungei	YN	0.197215	0.337888	0.583671	0.0239215	558	155.76	402.24	NA	110	40.2558	69.7442	NA	NA	0.236483	1.84199:1.84199:1:1:1:1	0.466049(0.527778:0.409722:0.460648)	NA	NA	NA	NA
Unigene24731_R-brotherusii	Unigene9808_R-bungei	YN	0.0778846	0.148902	0.523058	0.0252951	537	144.585	392.415	NA	48	19.0693	28.9307	NA	NA	0.0970058	3.50035:3.50035:1:1:1:1	0.445971(0.519231:0.354396:0.464286)	NA	NA	NA	NA
CL3351.Contig3_R-brotherusii	CL861.Contig1_R-bungei	YN	0.282524	0.47747	0.591711	0.00219698	987	257.317	729.683	NA	257	85.8754	171.125	NA	NA	0.333348	2.93067:2.93067:1:1:1:1	0.388742(0.422164:0.350923:0.39314)	NA	NA	NA	NA
CL8637.Contig2_R-brotherusii	CL5352.Contig2_R-bungei	YN	0.0873647	0.164484	0.531144	0.0267903	585	151.963	433.037	NA	58	22.3229	35.6771	NA	NA	0.107398	2.70489:2.70489:1:1:1:1	0.422056(0.492537:0.353234:0.420398)	NA	NA	NA	NA

## Sheet: 6.BBH YN br-ca
Sheet 6. Orthologs of R. brotherusii and R. cantoniensis inferred from BBH, calculating dN/dS using YN method
Sequence	Sequence	Method	Ka	Ks	Ka/Ks	P-Value(Fisher)	Length	S-Sites	N-Sites	Fold-Sites(0:2:4)	Substitutions	S-Substitutions	N-Substitutions	Fold-S-Substitutions(0:2:4)	Fold-N-Substitutions(0:2:4)	Divergence-Time	Substitution-Rate-Ratio(rTC:rAG:rTA:rCG:rTG:rCA/rCA)	GC(1:2:3)	ML-Score	AICc	Akaike-Weight	Model
Unigene4389_R-brotherusii	Unigene21382_R-cantoniensis	YN	0.22692	0.421379	0.538517	0.0486507	225	61.8235	163.177	NA	51	19.4467	31.5533	NA	NA	0.280351	3.2009:3.2009:1:1:1:1	0.405039(0.424419:0.372093:0.418605)	NA	NA	NA	NA
CL1809.Contig2_R-brotherusii	Unigene32131_R-cantoniensis	YN	0.147166	0.242264	0.607461	0.0446248	597	144.957	452.043	NA	90	29.6087	60.3913	NA	NA	0.170257	1.41193:1.41193:1:1:1:1	0.383697(0.429907:0.369159:0.352025)	NA	NA	NA	NA
Unigene17803_R-cantoniensis	CL4366.Contig3_R-brotherusii	YN	0.119118	0.204621	0.582141	0.0446058	480	128.473	351.527	NA	61	22.7726	38.2274	NA	NA	0.142003	6.44943:6.44943:1:1:1:1	0.342632(0.405579:0.341202:0.281116)	NA	NA	NA	NA
Unigene769_R-brotherusii	Unigene10266_R-cantoniensis	YN	0.147449	0.241412	0.610778	0.0414198	711	186.919	524.081	NA	106	36.7056	69.2944	NA	NA	0.172151	2.81186:2.81186:1:1:1:1	0.332226(0.418605:0.19103:0.387043)	NA	NA	NA	NA
CL955.Contig1_R-brotherusii	CL4018.Contig1_R-cantoniensis	YN	0.0999214	0.142175	0.702803	0.039555	1719	468.804	1250.2	NA	176	59.5718	116.428	NA	NA	0.111445	3.77718:3.77718:1:1:1:1	0.34277(0.362993:0.36906:0.296259)	NA	NA	NA	NA
CL4704.Contig2_R-cantoniensis	Unigene23646_R-brotherusii	YN	0.137606	0.21633	0.636091	0.0391321	873	211.819	661.181	NA	121	38.2007	82.7993	NA	NA	0.156707	4.18124:4.18124:1:1:1:1	0.323919(0.42364:0.253138:0.294979)	NA	NA	NA	NA
Unigene21924_R-brotherusii	Unigene38751_R-cantoniensis	YN	0.0924068	0.166905	0.553648	0.0374048	573	176.016	396.984	NA	60	25.5973	34.4027	NA	NA	0.115291	4.23191:4.23191:1:1:1:1	0.363388(0.385246:0.297131:0.407787)	NA	NA	NA	NA
Unigene7293_R-brotherusii	Unigene15770_R-cantoniensis	YN	0.0919363	0.168863	0.544442	0.0370635	636	168.378	467.622	NA	65	24.6128	40.3872	NA	NA	0.112302	3.77277:3.77277:1:1:1:1	0.371554(0.447368:0.343985:0.323308)	NA	NA	NA	NA
CL2021.Contig1_R-brotherusii	Unigene8386_R-cantoniensis	YN	0.139872	0.233156	0.599909	0.0369101	561	203.376	357.624	NA	85	39.6392	45.3608	NA	NA	0.17369	3.97274:3.97274:1:1:1:1	0.38057(0.407754:0.473262:0.260695)	NA	NA	NA	NA
Unigene25879_R-brotherusii	Unigene6667_R-cantoniensis	YN	0.0859479	0.156754	0.548298	0.0363878	693	174.897	518.103	NA	66	24	42	NA	NA	0.103818	2.62291:2.62291:1:1:1:1	0.340021(0.441358:0.257716:0.320988)	NA	NA	NA	NA
Unigene6824_R-cantoniensis	Unigene17245_R-brotherusii	YN	0.0948508	0.176725	0.536715	0.0348063	504	138.564	365.436	NA	54	21.4866	32.5134	NA	NA	0.11736	3.26004:3.26004:1:1:1:1	0.3775(0.47:0.3175:0.345)	NA	NA	NA	NA
CL4433.Contig1_R-brotherusii	Unigene26743_R-cantoniensis	YN	0.143017	0.216176	0.661577	0.0335684	1209	289.845	919.155	NA	172	52.6628	119.337	NA	NA	0.160556	1.92787:1.92787:1:1:1:1	0.325536(0.435673:0.223684:0.317251)	NA	NA	NA	NA
Unigene21743_R-brotherusii	Unigene39408_R-cantoniensis	YN	0.154495	0.272927	0.566065	0.0307912	489	119.92	369.08	NA	78	26.6643	51.3357	NA	NA	0.183539	3.09442:3.09442:1:1:1:1	0.418651(0.550595:0.348214:0.357143)	NA	NA	NA	NA
Unigene10598_R-brotherusii	Unigene22204_R-cantoniensis	YN	0.137674	0.228629	0.602172	0.0306865	651	172.439	478.561	NA	93	33.0261	59.9739	NA	NA	0.161767	2.7837:2.7837:1:1:1:1	0.374587(0.443894:0.325083:0.354785)	NA	NA	NA	NA
Unigene27824_R-cantoniensis	Unigene10978_R-brotherusii	YN	0.121127	0.210009	0.576772	0.0291497	684	159.651	524.349	NA	87	28.5377	58.4623	NA	NA	0.141873	2.57916:2.57916:1:1:1:1	0.407113(0.449045:0.433121:0.339172)	NA	NA	NA	NA
CL5197.Contig1_R-cantoniensis	Unigene322_R-brotherusii	YN	0.108297	0.207699	0.521412	0.0288094	402	95.8768	306.123	NA	48	17.207	30.793	NA	NA	0.132004	1.59559:1.59559:1:1:1:1	0.364796(0.382653:0.382653:0.329082)	NA	NA	NA	NA
Unigene8397_R-brotherusii	CL2808.Contig1_R-cantoniensis	YN	0.190728	0.365653	0.521611	0.0275277	330	87.5133	242.487	NA	65	24.3142	40.6858	NA	NA	0.237117	3.27115:3.27115:1:1:1:1	0.240342(0.280629:0.22351:0.216887)	NA	NA	NA	NA
CL1643.Contig1_R-brotherusii	Unigene29723_R-cantoniensis	YN	0.140119	0.258161	0.542756	0.0227153	543	129.152	413.848	NA	80	27.3158	52.6842	NA	NA	0.168195	3.00646:3.00646:1:1:1:1	0.283389(0.318182:0.276936:0.255051)	NA	NA	NA	NA
Unigene24654_R-cantoniensis	CL4746.Contig2_R-brotherusii	YN	0.221798	0.404705	0.548049	0.022526	417	94.9635	322.036	NA	90	28.2795	61.7205	NA	NA	0.263452	1.82319:1.82319:1:1:1:1	0.270525(0.343596:0.230296:0.237685)	NA	NA	NA	NA
Unigene5661_R-brotherusii	Unigene16586_R-cantoniensis	YN	0.221221	0.415682	0.532189	0.0223984	378	82.0275	295.972	NA	82	25.3249	56.6751	NA	NA	0.26342	1.87336:1.87336:1:1:1:1	0.264706(0.323529:0.225:0.245588)	NA	NA	NA	NA
Unigene19749_R-cantoniensis	Unigene2834_R-brotherusii	YN	0.115649	0.203303	0.568852	0.0216004	630	174.521	455.479	NA	79	30.2802	48.7198	NA	NA	0.139931	2.41326:2.41326:1:1:1:1	0.378698(0.399408:0.400888:0.335799)	NA	NA	NA	NA
CL4496.Contig5_R-brotherusii	CL8567.Contig4_R-cantoniensis	YN	0.135943	0.230722	0.589207	0.0211602	783	185.528	597.472	NA	110	35.8932	74.1068	NA	NA	0.158401	2.24116:2.24116:1:1:1:1	0.364307(0.39528:0.333333:0.364307)	NA	NA	NA	NA
CL3230.Contig2_R-cantoniensis	Unigene20194_R-brotherusii	YN	0.115537	0.204112	0.566048	0.0208608	774	162.463	611.537	NA	94	28.6396	65.3604	NA	NA	0.134129	2.00533:2.00533:1:1:1:1	0.279386(0.309211:0.3125:0.216447)	NA	NA	NA	NA
Unigene31235_R-brotherusii	Unigene20364_R-cantoniensis	YN	0.109543	0.190089	0.576274	0.0204252	780	169.66	610.34	NA	90	28.0847	61.9153	NA	NA	0.127063	2.41114:2.41114:1:1:1:1	0.268032(0.326155:0.266282:0.21166)	NA	NA	NA	NA
Unigene12527_R-cantoniensis	Unigene18476_R-brotherusii	YN	0.110665	0.210889	0.524756	0.019835	546	129.563	416.437	NA	66	23.2862	42.7138	NA	NA	0.134448	1.97105:1.97105:1:1:1:1	0.388889(0.481183:0.344086:0.341398)	NA	NA	NA	NA
Unigene24788_R-brotherusii	Unigene39161_R-cantoniensis	YN	0.112884	0.219214	0.51495	0.019727	504	128.415	375.585	NA	63	23.8171	39.1829	NA	NA	0.139976	2.31947:2.31947:1:1:1:1	0.400833(0.51:0.2625:0.43)	NA	NA	NA	NA
CL6864.Contig1_R-brotherusii	CL3964.Contig2_R-cantoniensis	YN	0.0974727	0.167496	0.58194	0.0169801	942	254.885	687.115	NA	100	37.4097	62.5903	NA	NA	0.11642	2.55117:2.55117:1:1:1:1	0.390232(0.44864:0.350453:0.371601)	NA	NA	NA	NA
Unigene25518_R-brotherusii	Unigene38848_R-cantoniensis	YN	0.184904	0.321218	0.575633	0.0164032	624	135.079	488.921	NA	114	34.2299	79.7701	NA	NA	0.214412	2.36685:2.36685:1:1:1:1	0.372(0.434:0.336:0.346)	NA	NA	NA	NA
Unigene25910_R-cantoniensis	Unigene12560_R-brotherusii	YN	0.114115	0.224671	0.507922	0.0160434	498	137.073	360.927	NA	64	25.9131	38.0869	NA	NA	0.144545	3.34939:3.34939:1:1:1:1	0.349862(0.365702:0.342975:0.340909)	NA	NA	NA	NA
CL3259.Contig4_R-cantoniensis	Unigene22332_R-brotherusii	YN	0.191811	0.307053	0.624684	0.0134563	924	222.577	701.423	NA	173	54.6984	118.302	NA	NA	0.219571	2.38978:2.38978:1:1:1:1	0.307566(0.362664:0.277138:0.282895)	NA	NA	NA	NA
CL149.Contig11_R-brotherusii	CL1920.Contig3_R-cantoniensis	YN	0.252684	0.429638	0.588133	0.0126938	588	161.061	426.939	NA	142	50.7668	91.2332	NA	NA	0.301154	2.84117:2.84117:1:1:1:1	0.315143(0.365782:0.259587:0.320059)	NA	NA	NA	NA
CL4000.Contig1_R-brotherusii	CL6679.Contig2_R-cantoniensis	YN	0.100018	0.175988	0.568326	0.00971775	1023	250.572	772.428	NA	111	38.7668	72.2332	NA	NA	0.118626	2.38667:2.38667:1:1:1:1	0.412077(0.449275:0.430435:0.356522)	NA	NA	NA	NA
CL2654.Contig1_R-brotherusii	Unigene30551_R-cantoniensis	YN	0.1537	0.295205	0.520653	0.00941491	528	114.952	413.048	NA	85	27.7954	57.2046	NA	NA	0.184507	2.46974:2.46974:1:1:1:1	0.415358(0.541885:0.384817:0.319372)	NA	NA	NA	NA
Unigene30054_R-brotherusii	Unigene35142_R-cantoniensis	YN	0.0918176	0.160592	0.571746	0.00939814	1137	297.397	839.603	NA	114	41.7058	72.2942	NA	NA	0.109806	4.22879:4.22879:1:1:1:1	0.318224(0.357741:0.327755:0.269177)	NA	NA	NA	NA
CL7849.Contig2_R-brotherusii	Unigene26552_R-cantoniensis	YN	0.159395	0.272662	0.584588	0.00864076	816	205.82	610.18	NA	133	45.6244	87.3756	NA	NA	0.187964	3.11766:3.11766:1:1:1:1	0.342644(0.412011:0.26676:0.349162)	NA	NA	NA	NA
Unigene22059_R-brotherusii	Unigene24119_R-cantoniensis	YN	0.0758536	0.14797	0.51263	0.00841203	810	224.949	585.051	NA	72	30	42	NA	NA	0.0958813	4.35264:4.35264:1:1:1:1	0.326265(0.382813:0.296875:0.299107)	NA	NA	NA	NA
Unigene8565_R-cantoniensis	Unigene29840_R-brotherusii	YN	0.148919	0.254078	0.586115	0.00825144	918	232.665	685.335	NA	141	48.6986	92.3014	NA	NA	0.175571	3.1871:3.1871:1:1:1:1	0.321407(0.407339:0.288991:0.26789)	NA	NA	NA	NA
Unigene39505_R-cantoniensis	Unigene28820_R-brotherusii	YN	0.0975057	0.172671	0.56469	0.00713096	867	243.222	623.778	NA	94	37.1625	56.8375	NA	NA	0.118592	4.60949:4.60949:1:1:1:1	0.289713(0.312405:0.263238:0.293495)	NA	NA	NA	NA
Unigene7960_R-cantoniensis	CL6590.Contig2_R-brotherusii	YN	0.167712	0.31627	0.530281	0.00657977	651	151.12	499.88	NA	112	37.412	74.588	NA	NA	0.202198	2.89065:2.89065:1:1:1:1	0.410618(0.425403:0.443548:0.362903)	NA	NA	NA	NA
Unigene37240_R-cantoniensis	Unigene26402_R-brotherusii	YN	0.123218	0.230975	0.533469	0.00548617	813	224.624	588.376	NA	109	42.4628	66.5372	NA	NA	0.15299	4.69049:4.69049:1:1:1:1	0.404934(0.483755:0.32852:0.402527)	NA	NA	NA	NA
CL2205.Contig4_R-brotherusii	CL1482.Contig2_R-cantoniensis	YN	0.107033	0.19182	0.557988	0.00358309	1311	327.429	983.571	NA	151	53	98	NA	NA	0.128209	3.05839:3.05839:1:1:1:1	0.344412(0.413589:0.320532:0.299114)	NA	NA	NA	NA
Unigene26247_R-brotherusii	CL9008.Contig2_R-cantoniensis	YN	0.150261	0.261143	0.575396	0.00313883	1023	223.45	799.55	NA	157	48.4366	108.563	NA	NA	0.17448	2.32589:2.32589:1:1:1:1	0.37512(0.463977:0.334294:0.327089)	NA	NA	NA	NA
Unigene26725_R-brotherusii	Unigene18391_R-cantoniensis	YN	0.156444	0.272123	0.574903	0.00263615	1044	243.94	800.06	NA	167	54.6629	112.337	NA	NA	0.183474	2.27649:2.27649:1:1:1:1	0.394113(0.497706:0.358945:0.325688)	NA	NA	NA	NA
CL7373.Contig1_R-brotherusii	Unigene18722_R-cantoniensis	YN	0.135132	0.252182	0.535853	0.00155168	885	278.179	606.821	NA	132	57.1294	74.8706	NA	NA	0.171924	3.50325:3.50325:1:1:1:1	0.394822(0.355583:0.529126:0.299757)	NA	NA	NA	NA
CL1191.Contig1_R-brotherusii	CL3554.Contig1_R-cantoniensis	YN	0.178063	0.350805	0.507585	0.00153559	786	184.801	601.199	NA	144	48.8288	95.1712	NA	NA	0.218677	2.0002:2.0002:1:1:1:1	0.301157(0.343818:0.270065:0.289588)	NA	NA	NA	NA
CL799.Contig1_R-brotherusii	CL2222.Contig2_R-cantoniensis	YN	0.0948809	0.152293	0.623017	0.00112473	2493	616.703	1876.3	NA	250	83.4271	166.573	NA	NA	0.109083	3.28497:3.28497:1:1:1:1	0.376137(0.464722:0.355597:0.30809)	NA	NA	NA	NA
Unigene40117_R-cantoniensis	Unigene2249_R-brotherusii	YN	0.0817166	0.155533	0.525398	0.000929017	1458	349.716	1108.28	NA	134	48.2798	85.7202	NA	NA	0.0994221	2.66887:2.66887:1:1:1:1	0.371593(0.396226:0.379717:0.338836)	NA	NA	NA	NA
Unigene2829_R-brotherusii	CL9351.Contig1_R-cantoniensis	YN	0.195878	0.376383	0.520421	0.000892598	726	183.055	542.945	NA	146	52.8199	93.1801	NA	NA	0.241391	2.90238:2.90238:1:1:1:1	0.385076(0.437908:0.357843:0.359477)	NA	NA	NA	NA
CL7069.Contig2_R-brotherusii	CL6805.Contig2_R-cantoniensis	YN	0.117731	0.220832	0.533126	0.00060123	1305	336.373	968.627	NA	167	61.9214	105.079	NA	NA	0.144306	4.35862:4.35862:1:1:1:1	0.375(0.441288:0.333333:0.350379)	NA	NA	NA	NA
Unigene22756_R-cantoniensis	Unigene632_R-brotherusii	YN	0.120402	0.233761	0.515064	0.000339157	1203	275.773	927.227	NA	157	54.0133	102.987	NA	NA	0.146388	2.23698:2.23698:1:1:1:1	0.397222(0.457143:0.363095:0.371429)	NA	NA	NA	NA
CL6417.Contig1_R-brotherusii	Unigene37249_R-cantoniensis	YN	0.140469	0.280709	0.500409	0.00016739	1035	252.457	782.543	NA	157	57.2759	99.7241	NA	NA	0.174677	2.33776:2.33776:1:1:1:1	0.302792(0.412958:0.250654:0.244764)	NA	NA	NA	NA
CL1302.Contig1_R-brotherusii	Unigene31257_R-cantoniensis	YN	0.16904	0.325137	0.519904	6.70542e-05	1227	309.733	917.267	NA	217	78.9015	138.099	NA	NA	0.208443	2.48102:2.48102:1:1:1:1	0.312474(0.395291:0.24969:0.292441)	NA	NA	NA	NA
Unigene9468_R-cantoniensis	Unigene28706_R-brotherusii	YN	0.0980651	0.187661	0.522564	6.03671e-05	1842	479.581	1362.42	NA	202	76.988	125.012	NA	NA	0.121392	3.03625:3.03625:1:1:1:1	0.439182(0.48059:0.458075:0.378882)	NA	NA	NA	NA
Unigene9712_R-cantoniensis	Unigene30652_R-brotherusii	YN	0.166289	0.327637	0.507541	3.58091e-06	1578	410.94	1167.06	NA	276	103.285	172.715	NA	NA	0.208307	2.81305:2.81305:1:1:1:1	0.304608(0.407092:0.235637:0.271095)	NA	NA	NA	NA
Unigene12824_R-brotherusii	CL6614.Contig2_R-cantoniensis	YN	0.239907	0.425909	0.563282	0.0402663	336	73.3115	262.689	NA	77	23.2311	53.7689	NA	NA	0.280491	1.03459:1.03459:1:1:1:1	0.375(0.455556:0.333333:0.336111)	NA	NA	NA	NA
Unigene18201_R-brotherusii	Unigene15217_R-cantoniensis	YN	0.261489	0.405617	0.644669	0.0393891	636	133.596	502.404	NA	151	40.618	110.382	NA	NA	0.291764	2.09392:2.09392:1:1:1:1	0.38(0.46:0.4:0.28)	NA	NA	NA	NA
Unigene23012_R-brotherusii	CL1808.Contig2_R-cantoniensis	YN	0.271269	0.497782	0.544956	0.0161445	438	81.4115	356.589	NA	110	29.1284	80.8716	NA	NA	0.313371	0.675181:0.675181:1:1:1:1	0.329487(0.351923:0.336538:0.3)	NA	NA	NA	NA
Unigene19589_R-brotherusii	Unigene19641_R-cantoniensis	YN	0.271266	0.513925	0.527831	0.0016823	519	128.308	390.692	NA	136	47.1778	88.8222	NA	NA	0.331256	1.86992:1.86992:1:1:1:1	0.407543(0.412409:0.390511:0.419708)	NA	NA	NA	NA
Unigene6691_R-cantoniensis	Unigene26269_R-brotherusii	YN	0.182585	0.363578	0.50219	0.000745242	654	174.298	479.702	NA	127	49.426	77.574	NA	NA	0.230822	2.41404:2.41404:1:1:1:1	0.400654(0.421569:0.331373:0.44902)	NA	NA	NA	NA
Unigene24026_R-brotherusii	Unigene31771_R-cantoniensis	YN	0.19105	0.357323	0.534669	8.88956e-05	1230	293.324	936.676	NA	237	80.2112	156.789	NA	NA	0.230702	3.05402:3.05402:1:1:1:1	0.445313(0.530134:0.465402:0.340402)	NA	NA	NA	NA
Unigene29333_R-brotherusii	Unigene19401_R-cantoniensis	YN	0.133537	0.258384	0.516815	2.78825e-05	1542	352.674	1189.33	NA	220	75.0854	144.915	NA	NA	0.162091	2.46621:2.46621:1:1:1:1	0.355798(0.387035:0.409499:0.27086)	NA	NA	NA	NA
Unigene20837_R-cantoniensis	Unigene21972_R-brotherusii	YN	0.214767	0.426165	0.503952	0.0303517	216	50.2436	165.756	NA	47	16.0502	30.9498	NA	NA	0.26394	1.08367:1.08367:1:1:1:1	0.40873(0.404762:0.363095:0.458333)	NA	NA	NA	NA
Unigene19817_R-cantoniensis	Unigene27864_R-brotherusii	YN	0.191929	0.380031	0.505035	0.000277656	909	204.621	704.379	NA	177	58.1061	118.894	NA	NA	0.234272	2.52531:2.52531:1:1:1:1	0.347222(0.415404:0.337121:0.289141)	NA	NA	NA	NA
Unigene27119_R-brotherusii	Unigene30855_R-cantoniensis	YN	0.204004	0.394667	0.516903	0.000655855	714	166.62	547.38	NA	148	50.4024	97.5976	NA	NA	0.248498	1.54498:1.54498:1:1:1:1	0.393536(0.461977:0.325095:0.393536)	NA	NA	NA	NA
Unigene1384_R-brotherusii	Unigene16884_R-cantoniensis	YN	0.121886	0.218041	0.559003	0.0150735	648	188.739	459.261	NA	86	34.7643	51.2357	NA	NA	0.149892	2.29768:2.29768:1:1:1:1	0.330106(0.351314:0.438451:0.200553)	NA	NA	NA	NA
CL4585.Contig1_R-brotherusii	Unigene27085_R-cantoniensis	YN	0.227024	0.355205	0.639135	0.0175769	888	219.837	668.163	NA	190	59.805	130.195	NA	NA	0.258757	2.89147:2.89147:1:1:1:1	0.266639(0.289056:0.279031:0.23183)	NA	NA	NA	NA

## Sheet: 7.Orth MA bu-ca
Sheet 7. Orthologs of R. bungei and R. cantoniensis inferred from OrthoMCL, calculating dN/dS using MA method
Sequence	Sequence	Method	Ka	Ks	Ka/Ks	P-Value(Fisher)	Length	S-Sites	N-Sites	Fold-Sites(0:2:4)	Substitutions	S-Substitutions	N-Substitutions	Fold-S-Substitutions(0:2:4)	Fold-N-Substitutions(0:2:4)	Divergence-Time	Substitution-Rate-Ratio(rTC:rAG:rTA:rCG:rTG:rCA/rCA)	GC(1:2:3)	ML-Score	AICc	Akaike-Weight	Model
Unigene44073_R-cantoniensis	Unigene29908_R-bungei	MA	0.212365	0.287774	0.737958	0.0312262	1011	254.811	756.189	NA	186	58.3072	127.693	NA	NA	0.231371	4.34388:1.98539:1.5951:1.98053:0.945132:1	0.336327(0.399202:0.308383:0.301397)	-1944.51	NA	NA	NA
Unigene18391_R-cantoniensis	Unigene20489_R-bungei	MA	0.184221	0.270226	0.681727	0.00608989	1062	298.762	763.238	NA	179	65.2905	113.709	NA	NA	0.208416	3.51822:1.62522:0.806465:0.870067:0.747231:1	0.394878(0.497706:0.352064:0.334862)	-2064.48	NA	NA	NA
Unigene22204_R-cantoniensis	Unigene7563_R-bungei	MA	0.156591	0.241989	0.647102	0.00908278	909	218.983	690.017	NA	137	45.0802	91.9198	NA	NA	0.177164	4.09736:4.10227:3.29463:3.6697:0.860818:1	0.364969(0.429398:0.332176:0.333333)	-1735.54	NA	NA	NA
Unigene36323_R-bungei	Unigene26743_R-cantoniensis	MA	0.186433	0.288633	0.645917	0.0355452	507	117.213	389.787	NA	87	27.6369	59.3631	NA	NA	0.210061	2.96639:1.76658:1.46583:1.46467:2.64:1	0.252437(0.343567:0.171784:0.241959)	-965.345	NA	NA	NA
Unigene10369_R-cantoniensis	Unigene31323_R-bungei	MA	0.191082	0.298773	0.639557	0.0209812	558	136.187	421.813	NA	101	33.8823	67.1177	NA	NA	0.217365	2.147:2.06992:1.74841:2.19464:0.790106:1	0.311869(0.386364:0.255682:0.293561)	-1095.84	NA	NA	NA
CL4225.Contig1_R-cantoniensis	CL61.Contig1_R-bungei	MA	0.194593	0.308659	0.630445	0.000937442	1095	266.508	828.492	NA	198	66.895	131.105	NA	NA	0.222355	2.69543:2.95405:1.82443:2.08929:0.604932:1	0.361544(0.438753:0.306236:0.339644)	-2137.87	NA	NA	NA
Unigene30934_R-bungei	Unigene31771_R-cantoniensis	MA	0.232915	0.371154	0.627542	0.00081148	891	223.351	667.649	NA	185	64.3283	120.672	NA	NA	0.267568	3.60444:2.07939:0.979815:1.00665:0.917251:1	0.378076(0.448546:0.392617:0.293065)	-1796.49	NA	NA	NA
Unigene1947_R-bungei	CL1068.Contig1_R-cantoniensis	MA	0.294775	0.47477	0.62088	0.0153862	321	77.8046	243.195	NA	80	27.2045	52.7955	NA	NA	0.338403	1.87551:1.87801:1.49292:1.49445:0.995638:1	0.243647(0.309417:0.23991:0.181614)	-680.383	NA	NA	NA
Unigene12667_R-bungei	Unigene32131_R-cantoniensis	MA	0.150558	0.24759	0.608096	0.017197	597	149.822	447.178	NA	90	31.9716	58.0284	NA	NA	0.174909	1.59654:1.69917:1.46002:1.45541:1.21084:1	0.371443(0.425305:0.362805:0.32622)	-1155.34	NA	NA	NA
Unigene10862_R-cantoniensis	Unigene12383_R-bungei	MA	0.151264	0.249759	0.60564	0.0021881	1038	266.785	771.215	NA	148	53.8031	94.1969	NA	NA	0.176579	3.43341:1.31485:0.598465:0.718887:1.30063:1	0.325243(0.486246:0.272654:0.216828)	-1833.44	NA	NA	NA
Unigene915_R-cantoniensis	Unigene29610_R-bungei	MA	0.186514	0.312905	0.596072	0.00311559	771	154.22	616.78	NA	138	40.7812	97.2188	NA	NA	0.211796	0.737169:0.837967:0.803509:0.800876:0.905652:1	0.371924(0.422819:0.375839:0.317114)	-1530.01	NA	NA	NA
Unigene25660_R-bungei	Unigene24441_R-cantoniensis	MA	0.151176	0.254225	0.594654	8.93119e-08	2727	738.14	1988.86	NA	397	152.56	244.44	NA	NA	0.179069	3.88459:2.54103:1.02786:1.15384:1.34653:1	0.369606(0.48746:0.334142:0.287217)	-5052.02	NA	NA	NA
Unigene15071_R-cantoniensis	Unigene30374_R-bungei	MA	0.243773	0.411404	0.592539	0.0223678	285	72.3161	212.684	NA	65	23.6995	41.3005	NA	NA	0.286308	1.56608:1.54986:1.15942:1.13898:0.632662:1	0.420489(0.412844:0.513761:0.334862)	-605.049	NA	NA	NA
CL1818.Contig2_R-bungei	CL3964.Contig1_R-cantoniensis	MA	0.121375	0.205626	0.590269	0.0220092	636	152.649	483.351	NA	77	26.8383	50.1617	NA	NA	0.141596	3.51485:1.90477:1.5763:1.59146:1.47511:1	0.377778(0.455556:0.317778:0.36)	-1124.19	NA	NA	NA
Unigene10015_R-cantoniensis	Unigene31665_R-bungei	MA	0.230629	0.392477	0.587625	0.00563743	456	103.266	352.734	NA	95	31.5909	63.4091	NA	NA	0.267281	2.00581:1.68387:1.13187:1.48174:0.410078:1	0.364198(0.425926:0.386243:0.280423)	-920.281	NA	NA	NA
Unigene16317_R-cantoniensis	Unigene476_R-bungei	MA	0.111533	0.193318	0.576942	0.0207062	582	137.084	444.916	NA	67	23.3246	43.6754	NA	NA	0.130797	1.87365:1.82239:1.29156:1.29067:0.405805:1	0.262341(0.296173:0.242097:0.248752)	-1032.39	NA	NA	NA
Unigene24005_R-bungei	Unigene41836_R-cantoniensis	MA	0.194541	0.338133	0.575338	0.0252135	342	87.5132	254.487	NA	64	23.9425	40.0575	NA	NA	0.231284	3.64092:3.21716:2.40787:2.4113:1.28132:1	0.270988(0.298148:0.261111:0.253704)	-682.476	NA	NA	NA
Unigene38558_R-cantoniensis	Unigene21851_R-bungei	MA	0.127205	0.222526	0.571642	0.0129748	606	173.687	432.313	NA	74	30.5427	43.4573	NA	NA	0.154526	8.73896:0.848171:0.862343:0.650041:0.813995:1	0.31326(0.403285:0.319343:0.217153)	-1025.98	NA	NA	NA
Unigene659_R-bungei	Unigene20364_R-cantoniensis	MA	0.111052	0.195458	0.568164	0.00893891	756	170.553	585.447	NA	86	29.1496	56.8504	NA	NA	0.130094	3.12458:1.49525:1.40571:1.47753:1.6034:1	0.264296(0.32113:0.257845:0.213912)	-1347.45	NA	NA	NA
Unigene22382_R-bungei	Unigene10613_R-cantoniensis	MA	0.129846	0.229136	0.566676	0.0166743	522	129.87	392.13	NA	70	25.8205	44.1795	NA	NA	0.154548	3.40989:3.25364:3.37703:3.4189:2.18131:1	0.444444(0.497512:0.455224:0.380597)	-977.165	NA	NA	NA
Unigene50100_R-cantoniensis	Unigene38104_R-bungei	MA	0.229411	0.405101	0.566306	0.044838	216	48.2733	167.727	NA	46	15.5005	30.4995	NA	NA	0.268675	2.18567:2.36776:2.2656:2.27471:0.8283:1	0.235849(0.257075:0.221698:0.228774)	-448.206	NA	NA	NA
Unigene32035_R-bungei	Unigene24486_R-cantoniensis	MA	0.12764	0.226063	0.56462	0.0257801	474	116.197	357.803	NA	62	22.6391	39.3609	NA	NA	0.151767	5.18345:4.07947:3.28387:3.58583:2.86987:1	0.29723(0.362018:0.305638:0.224036)	-877.71	NA	NA	NA
Unigene19490_R-bungei	Unigene35142_R-cantoniensis	MA	0.0938736	0.167287	0.561154	0.00215778	1137	292.596	844.404	NA	114	43.5208	70.4792	NA	NA	0.112766	4.24518:3.61158:2.74602:3.12:1.05639:1	0.313713(0.35119:0.326058:0.263889)	-1952.12	NA	NA	NA
Unigene26555_R-bungei	Unigene1135_R-cantoniensis	MA	0.49743	0.886618	0.561042	2.93087e-08	732	146.168	585.832	NA	267	82.1886	184.811	NA	NA	0.575144	0.731868:0.72989:0.633712:0.684641:0.448459:1	0.416016(0.517578:0.349609:0.380859)	-1731.31	NA	NA	NA
Unigene24119_R-cantoniensis	Unigene13137_R-bungei	MA	0.0928691	0.165682	0.560527	0.0112136	828	184.73	643.27	NA	82	27.779	54.221	NA	NA	0.109114	2.18999:2.2901:1.88979:1.91138:1.371:1	0.326637(0.385045:0.295759:0.299107)	-1450.62	NA	NA	NA
CL8602.Contig1_R-cantoniensis	Unigene22114_R-bungei	MA	0.157182	0.283325	0.554775	0.00502333	501	190.063	310.937	NA	78	40.8893	37.1107	NA	NA	0.205037	0.767007:3.13331:0.984247:0.772693:0.508222:1	0.472366(0.479275:0.647668:0.290155)	-929.43	NA	NA	NA
Unigene27303_R-bungei	Unigene36565_R-cantoniensis	MA	0.14685	0.265295	0.553536	0.00149691	726	175.42	550.58	NA	109	39.8196	69.1804	NA	NA	0.175469	1.90203:2.0599:1.78448:1.82539:0.982853:1	0.447233(0.480695:0.474903:0.3861)	-1364.52	NA	NA	NA
Unigene39957_R-cantoniensis	Unigene38659_R-bungei	MA	0.131042	0.238637	0.549128	0.0282095	393	70.628	322.372	NA	50	14.2596	35.7404	NA	NA	0.150379	2.49203:2.15762:1.81288:1.77894:0.942374:1	0.264239(0.320728:0.2507:0.221289)	-703.737	NA	NA	NA
CL8321.Contig1_R-cantoniensis	Unigene29619_R-bungei	MA	0.471058	0.860093	0.547683	1.23044e-06	450	124.675	325.325	NA	166	68.3376	97.6624	NA	NA	0.578842	1.73329:2.5807:1.07374:1.05554:0.747836:1	0.265988(0.290698:0.223837:0.28343)	-1062.94	NA	NA	NA
Unigene49100_R-cantoniensis	CL6390.Contig1_R-bungei	MA	0.16071	0.294465	0.545768	0.0292529	285	64.3185	220.682	NA	44	15.3173	28.6827	NA	NA	0.190896	2.75684:2.91299:1.83908:1.86761:0.70795:1	0.356061(0.393939:0.409091:0.265152)	-535.467	NA	NA	NA
CL4704.Contig2_R-cantoniensis	Unigene10533_R-bungei	MA	0.12799	0.23479	0.545124	0.00142198	873	175.398	697.602	NA	112	35.3525	76.6475	NA	NA	0.149448	2.62831:2.79875:1.98313:1.98244:0.714293:1	0.295189(0.381443:0.241237:0.262887)	-1555.71	NA	NA	NA
CL5886.Contig1_R-cantoniensis	Unigene7436_R-bungei	MA	0.14343	0.263365	0.544607	0.0146005	426	98.9261	327.074	NA	63	22.4951	40.5049	NA	NA	0.171282	3.14156:3.04129:2.43745:2.44513:0.698363:1	0.285036(0.340855:0.292162:0.22209)	-802.131	NA	NA	NA
Unigene28978_R-cantoniensis	Unigene2445_R-bungei	MA	0.273172	0.501869	0.54431	0.0100884	243	50.9845	192.016	NA	60	19.6724	40.3276	NA	NA	0.321156	1.42103:1.4731:1.33381:1.34848:0.816062:1	0.29601(0.335907:0.256757:0.295367)	-520.672	NA	NA	NA
Unigene34148_R-bungei	CL3230.Contig2_R-cantoniensis	MA	0.144119	0.265422	0.54298	0.00129644	747	157.224	589.776	NA	108	35.5636	72.4364	NA	NA	0.16965	3.3422:2.95873:2.1994:2.6997:1.46348:1	0.276754(0.306579:0.305263:0.218421)	-1410.67	NA	NA	NA
CL1818.Contig1_R-bungei	CL3964.Contig2_R-cantoniensis	MA	0.113671	0.211282	0.538003	0.000705968	942	238.603	703.397	NA	112	43.3097	68.6903	NA	NA	0.138395	3.68498:2.16068:1.55146:1.54513:1.36095:1	0.392246(0.456193:0.351964:0.36858)	-1662.59	NA	NA	NA
Unigene5762_R-bungei	Unigene11922_R-cantoniensis	MA	0.116638	0.217396	0.536522	0.0172592	447	107.362	339.638	NA	55	20.3909	34.6091	NA	NA	0.140838	4.24504:4.71436:4.35759:4.51607:1.89909:1	0.333333(0.387029:0.282427:0.330544)	-815.463	NA	NA	NA
Unigene15007_R-cantoniensis	Unigene10435_R-bungei	MA	0.251097	0.468549	0.535904	0.0426821	141	44.5002	96.4998	NA	29	13.4128	15.5872	NA	NA	0.319726	4.94711:5.35047:2.44402:2.44402:0.0239342:1	0.265278(0.291667:0.225:0.279167)	-272.106	NA	NA	NA
Unigene33218_R-bungei	Unigene20204_R-cantoniensis	MA	0.172531	0.322559	0.534882	0.0471432	237	62.2757	174.724	NA	40	15.9955	24.0045	NA	NA	0.211953	5.43603:2.24493:1.48822:1.44825:0.627146:1	0.301775(0.378698:0.286982:0.239645)	-458.672	NA	NA	NA
Unigene32983_R-bungei	Unigene29074_R-cantoniensis	MA	0.211221	0.396253	0.533046	0.0226804	246	50.8197	195.18	NA	44	14.4393	29.5607	NA	NA	0.249446	13.0182:3.2618:3.83217:4.88839:3.13453:1	0.275439(0.376316:0.25:0.2)	-460.36	NA	NA	NA
Unigene7375_R-bungei	Unigene40018_R-cantoniensis	MA	0.171875	0.322618	0.532751	0.000336327	723	159.385	563.615	NA	124	42.9972	81.0028	NA	NA	0.205106	1.25817:1.38367:1.03198:1.23396:0.627299:1	0.31966(0.364745:0.263858:0.330377)	-1424.52	NA	NA	NA
Unigene15743_R-cantoniensis	Unigene7332_R-bungei	MA	0.133698	0.251235	0.532163	0.00961805	423	109.44	313.56	NA	59	23.3689	35.6311	NA	NA	0.164107	3.6795:3.84004:3.15084:3.11913:1.01885:1	0.4(0.456667:0.383333:0.36)	-786.207	NA	NA	NA
Unigene15554_R-cantoniensis	Unigene19931_R-bungei	MA	0.112082	0.211182	0.530737	0.00398455	657	155.895	501.105	NA	77	28.4554	48.5446	NA	NA	0.135597	3.23346:3.29336:2.79519:2.77507:0.892362:1	0.271971(0.345606:0.24228:0.228029)	-1182.93	NA	NA	NA
Unigene53683_R-cantoniensis	Unigene9689_R-bungei	MA	0.276206	0.521696	0.529439	0.0295017	162	37.3249	124.675	NA	40	14.4484	25.5516	NA	NA	0.332767	4.06291:4.40897:4.47285:4.41324:1.28018:1	0.279798(0.351515:0.278788:0.209091)	-342.368	NA	NA	NA
Unigene7913_R-cantoniensis	Unigene28210_R-bungei	MA	0.130598	0.247821	0.526988	0.000543032	750	209.157	540.843	NA	103	43.5943	59.4057	NA	NA	0.163289	5.43915:2.20796:1.28697:1.24589:0.50516:1	0.187833(0.239:0.143:0.1815)	-1353.29	NA	NA	NA
Unigene48619_R-bungei	Unigene12016_R-cantoniensis	MA	0.116882	0.221842	0.526867	0.046573	267	62.9664	204.034	NA	33	12.1895	20.8105	NA	NA	0.141634	2.60106:2.3874:2.27269:2.28178:0.726772:1	0.269397(0.286638:0.234914:0.286638)	-481.725	NA	NA	NA
CL4380.Contig1_R-cantoniensis	Unigene28957_R-bungei	MA	0.0792369	0.150946	0.524935	0.00209966	1092	254.786	837.214	NA	95	34.8635	60.1365	NA	NA	0.0959681	2.81871:2.26378:1.69244:1.7067:1.50076:1	0.315972(0.407853:0.221955:0.318109)	-1845.75	NA	NA	NA
CL7691.Contig1_R-bungei	Unigene31022_R-cantoniensis	MA	0.237685	0.452798	0.524925	1.05023e-05	672	165.773	506.227	NA	154	59.1628	94.8372	NA	NA	0.29075	1.98966:1.52535:1.35377:1.32619:1.38216:1	0.3086(0.364155:0.262557:0.299087)	-1410.84	NA	NA	NA
Unigene31864_R-bungei	Unigene21850_R-cantoniensis	MA	0.113948	0.217283	0.524421	0.0104826	489	123.967	365.033	NA	60	23.583	36.417	NA	NA	0.140144	2.1275:2.11388:1.51688:1.53551:0.53348:1	0.340548(0.404762:0.292208:0.324675)	-893.437	NA	NA	NA
Unigene12326_R-cantoniensis	Unigene33404_R-bungei	MA	0.145564	0.277707	0.524163	0.0140013	336	88.039	247.961	NA	50	20.1914	29.8086	NA	NA	0.180188	3.70076:1.99185:0.925717:0.99672:0.25883:1	0.31773(0.33617:0.329787:0.287234)	-629.608	NA	NA	NA
Unigene11782_R-bungei	Unigene2865_R-cantoniensis	MA	0.0964069	0.18484	0.521569	0.0299611	378	93.1813	284.819	NA	39	15.0333	23.9667	NA	NA	0.118207	1.61555:1.40236:0.945621:0.979705:0.131509:1	0.332479(0.379487:0.271795:0.346154)	-653.864	NA	NA	NA
Unigene25684_R-cantoniensis	Unigene32170_R-bungei	MA	0.132897	0.25494	0.521286	0.00665	450	97.0102	352.99	NA	61	21.0577	39.9423	NA	NA	0.159206	2.58321:2.22408:1.70531:1.67908:1.39075:1	0.34736(0.425743:0.294554:0.321782)	-817.119	NA	NA	NA
Unigene31399_R-cantoniensis	Unigene38143_R-bungei	MA	0.146001	0.280238	0.520991	0.00385898	498	112.852	385.148	NA	74	26.6371	47.3629	NA	NA	0.176421	1.6335:1.74015:1.17768:1.35849:0.205241:1	0.309753(0.358521:0.294212:0.276527)	-934.521	NA	NA	NA
Unigene28031_R-bungei	Unigene37459_R-cantoniensis	MA	0.236877	0.455071	0.520527	0.00373669	291	75.7714	215.229	NA	65	26.2249	38.7751	NA	NA	0.293691	4.17964:4.81982:2.60402:2.60156:0.534811:1	0.440594(0.480198:0.470297:0.371287)	-602.54	NA	NA	NA
Unigene19495_R-bungei	Unigene31310_R-cantoniensis	MA	0.228113	0.43971	0.518781	0.00608455	237	58.0833	178.917	NA	53	20.4001	32.5999	NA	NA	0.279971	1.28727:1.84088:1.16218:1.40944:0.952016:1	0.452675(0.493827:0.487654:0.376543)	-496.073	NA	NA	NA
Unigene38595_R-cantoniensis	CL2459.Contig3_R-bungei	MA	0.351079	0.679932	0.516344	4.30109e-07	591	129.061	461.939	NA	178	62.4974	115.503	NA	NA	0.422893	1.60291:2.12541:1.47328:1.65346:0.675372:1	0.335979(0.373016:0.327381:0.30754)	-1321.95	NA	NA	NA
Unigene40703_R-cantoniensis	Unigene38267_R-bungei	MA	0.316049	0.614379	0.514421	0.0141237	162	48.4979	113.502	NA	38	17.242	20.758	NA	NA	0.40536	6.52027:4.0517:2.21069:2.14557:1.33239:1	0.256313(0.30303:0.208333:0.257576)	-325.734	NA	NA	NA
Unigene40986_R-cantoniensis	Unigene31731_R-bungei	MA	0.147232	0.28644	0.514008	0.00017981	738	193.322	544.678	NA	114	46.5648	67.4352	NA	NA	0.183698	1.67308:1.62813:1.32411:1.82965:0.555244:1	0.334931(0.381789:0.345048:0.277955)	-1419.65	NA	NA	NA
Unigene28616_R-bungei	Unigene26656_R-cantoniensis	MA	0.123468	0.240274	0.513866	0.000391009	801	214.953	586.047	NA	107	44.5648	62.4352	NA	NA	0.154814	2.77045:3.19647:1.79673:1.80177:0.841062:1	0.364676(0.45354:0.369469:0.271018)	-1487.17	NA	NA	NA
Unigene40010_R-bungei	Unigene44923_R-cantoniensis	MA	0.147247	0.286717	0.513562	0.0337175	291	55.4153	235.585	NA	43	13.5081	29.4919	NA	NA	0.173806	1.39053:1.76829:1.07625:1.07792:0.858162:1	0.300948(0.327014:0.300948:0.274882)	-549.978	NA	NA	NA
CL4460.Contig1_R-bungei	Unigene31441_R-cantoniensis	MA	0.377132	0.734927	0.513156	0.00704396	174	34.986	139.014	NA	54	17.7691	36.2309	NA	NA	0.449073	0.998627:2.49892:2.0951:2.14079:0.795481:1	0.22807(0.274436:0.18797:0.221805)	-391.168	NA	NA	NA
Unigene49208_R-bungei	Unigene38952_R-cantoniensis	MA	0.391499	0.764048	0.512401	0.000155832	285	75.116	209.884	NA	92	37.8334	54.1666	NA	NA	0.48969	2.55202:2.63262:2.45549:2.58871:1.71787:1	0.250653(0.27154:0.22846:0.251958)	-647.756	NA	NA	NA
Unigene19440_R-cantoniensis	Unigene12552_R-bungei	MA	0.131429	0.259061	0.507329	3.35272e-05	975	280.001	694.999	NA	134	59.3115	74.6885	NA	NA	0.168083	3.77615:1.51891:0.829663:0.644233:0.3819:1	0.353697(0.391917:0.336466:0.332707)	-1742.49	NA	NA	NA
Unigene31040_R-bungei	Unigene27119_R-cantoniensis	MA	0.128993	0.255134	0.505588	0.00379479	534	107.477	426.523	NA	71	23.616	47.384	NA	NA	0.154381	2.15659:3.53285:2.61181:2.62037:1.64411:1	0.318043(0.389908:0.308869:0.255352)	-978.322	NA	NA	NA
Unigene29133_R-bungei	Unigene14507_R-cantoniensis	MA	0.0924173	0.183051	0.504871	0.018723	447	113.918	333.082	NA	45	18.1731	26.8269	NA	NA	0.115515	4.35423:4.54082:3.29048:3.29368:0.50129:1	0.328152(0.375648:0.253886:0.354922)	-768.465	NA	NA	NA
Unigene28390_R-bungei	Unigene18601_R-cantoniensis	MA	0.20871	0.413713	0.50448	0.00245828	345	82.7055	262.295	NA	69	26.5393	42.4607	NA	NA	0.257854	2.64439:2.48977:2.01381:2.53789:0.469904:1	0.441595(0.431624:0.41453:0.478632)	-697.106	NA	NA	NA
Unigene41217_R-bungei	CL927.Contig1_R-cantoniensis	MA	0.160813	0.319186	0.503823	0.00221115	384	109.989	274.011	NA	64	28.3795	35.6205	NA	NA	0.206176	3.89231:3.31814:1.93111:2.00057:0.319834:1	0.226252(0.240933:0.238342:0.199482)	-742.514	NA	NA	NA
Unigene27415_R-cantoniensis	Unigene39912_R-bungei	MA	0.0847507	0.169285	0.500639	0.0216755	435	109.627	325.373	NA	41	16.493	24.507	NA	NA	0.106055	3.37251:3.29021:2.31765:2.31621:0.523387:1	0.386525(0.50266:0.390957:0.265957)	-735.791	NA	NA	NA
CL3053.Contig1_R-bungei	CL9467.Contig2_R-cantoniensis	MA	0.338778	0.493756	0.686123	0.0237775	378	110.224	267.776	NA	108	40.4972	67.5028	NA	NA	0.383969	2.02457:1.97422:1.5917:1.58983:0.618197:1	0.346648(0.406336:0.318182:0.315427)	-849.555	NA	NA	NA
Unigene37801_R-cantoniensis	Unigene29991_R-bungei	MA	0.361775	0.572564	0.631851	0.00409403	480	97.6099	382.39	NA	139	39.9966	99.0034	NA	NA	0.40464	1.61726:1.28237:1.13923:1.66307:1.14878:1	0.367544(0.407895:0.273684:0.421053)	-1054.52	NA	NA	NA
Unigene43611_R-cantoniensis	Unigene35897_R-bungei	MA	0.418021	0.665603	0.628034	0.0171283	243	59.6262	183.374	NA	81	27.6314	53.3686	NA	NA	0.478772	0.613886:0.831424:0.636723:0.664447:1.16613:1	0.336232(0.395652:0.247826:0.365217)	-559.582	NA	NA	NA
Unigene5984_R-bungei	Unigene16884_R-cantoniensis	MA	0.127866	0.209663	0.609866	7.65558e-05	1752	639.551	1112.45	NA	224	108.695	115.305	NA	NA	0.157725	4.92568:1.68981:1.08791:1.06064:1.05791:1	0.449933(0.478638:0.580774:0.290387)	-3062.41	NA	NA	NA
Unigene29574_R-bungei	CL4018.Contig1_R-cantoniensis	MA	0.108549	0.180459	0.601513	0.00478573	1089	299.836	789.164	NA	121	46.8416	74.1584	NA	NA	0.128348	6.17147:2.74799:1.27051:1.19936:1.35733:1	0.229525(0.243175:0.254297:0.191102)	-1883	NA	NA	NA
CL6614.Contig2_R-cantoniensis	Unigene5601_R-bungei	MA	0.2833	0.508207	0.55745	0.000411102	471	110.019	360.981	NA	119	42.0638	76.9362	NA	NA	0.335835	1.99146:2.02078:2.09699:2.18483:1.41073:1	0.35488(0.423954:0.325095:0.315589)	-1003.51	NA	NA	NA
Unigene1897_R-cantoniensis	Unigene51466_R-bungei	MA	0.489384	0.906532	0.539842	0.000498318	219	59.8306	159.169	NA	82	33.6595	48.3405	NA	NA	0.603349	2.92133:2.39197:2.09439:2.05099:0.667865:1	0.336182(0.346154:0.337607:0.324786)	-515.325	NA	NA	NA
Unigene19520_R-cantoniensis	Unigene43174_R-bungei	MA	0.155801	0.300822	0.517918	0.0220135	267	68.3709	198.629	NA	43	17.1681	25.8319	NA	NA	0.192936	4.16121:4.01326:3.91312:3.87828:1.9317:1	0.292157(0.308824:0.317647:0.25)	-511.494	NA	NA	NA
Unigene44841_R-cantoniensis	Unigene35911_R-bungei	MA	0.172377	0.339609	0.507575	0.0260265	243	57.0343	185.966	NA	42	15.8192	26.1808	NA	NA	0.211628	1.71381:1.99729:1.5149:1.55148:0.640129:1	0.307895(0.365789:0.334211:0.223684)	-467.213	NA	NA	NA
Unigene20958_R-bungei	Unigene11230_R-cantoniensis	MA	0.301497	0.597772	0.504368	8.01741e-09	879	193.286	685.714	NA	237	84.9666	152.033	NA	NA	0.366646	1.25946:1.08867:1.01045:1.05533:0.97843:1	0.35625(0.415:0.3375:0.31625)	-1909.35	NA	NA	NA
Unigene26158_R-cantoniensis	Unigene23342_R-bungei	MA	0.122214	0.196241	0.622772	0.034719	615	164.821	450.179	NA	73	27.0271	45.9729	NA	NA	0.142053	7.41183:2.55864:0.8578:3.31521:2.43581:1	0.304701(0.374359:0.217949:0.321795)	-1065.96	NA	NA	NA
Unigene34014_R-cantoniensis	CL430.Contig1_R-bungei	MA	0.238916	0.432372	0.552571	1.09971e-05	843	201.495	641.505	NA	189	68.4971	120.503	NA	NA	0.285156	1.66723:1.94587:1.10518:1.18745:0.474762:1	0.338394(0.36336:0.315789:0.336032)	-1775.04	NA	NA	NA
CL4199.Contig1_R-cantoniensis	Unigene28593_R-bungei	MA	0.164173	0.29895	0.549164	1.30809e-07	1758	431.127	1326.87	NA	288	107.057	180.943	NA	NA	0.197225	2.14526:2.29534:1.94963:2.10084:1.15918:1	0.362257(0.436286:0.362257:0.288228)	-3393.35	NA	NA	NA

## Sheet: 8. Orth MA br-bu
Sheet 8. Orthologs of R. bungei and R. brotherusii inferred from OrthoMCL, calculating dN/dS using MA method
Sequence	Sequence	Method	Ka	Ks	Ka/Ks	P-Value(Fisher)	Length	S-Sites	N-Sites	Fold-Sites(0:2:4)	Substitutions	S-Substitutions	N-Substitutions	Fold-S-Substitutions(0:2:4)	Fold-N-Substitutions(0:2:4)	Divergence-Time	Substitution-Rate-Ratio(rTC:rAG:rTA:rCG:rTG:rCA/rCA)	GC(1:2:3)	ML-Score	AICc	Akaike-Weight	Model
CL2021.Contig1_R-brotherusii	Unigene19635_R-bungei	MA	0.148221	0.230495	0.643057	0.0415323	549	199.984	349.016	NA	78	36.7529	41.2471	NA	NA	0.178191	2.24417:3.92079:1.11129:1.283:1.06442:1	0.362973(0.385309:0.45232:0.251289)	-990.281	NA	NA	NA
CL2182.Contig1_R-brotherusii	CL61.Contig1_R-bungei	MA	0.0699622	0.121034	0.57804	0.0397451	747	188.27	558.73	NA	57	20.991	36.009	NA	NA	0.082834	5.40404:6.55226:4.61383:4.88837:0.821497:1	0.311062(0.374165:0.268374:0.290646)	-1253.54	NA	NA	NA
Unigene17689_R-brotherusii	Unigene20141_R-bungei	MA	0.0590123	0.114512	0.515337	0.0386215	555	151.239	403.761	NA	38	15.9947	22.0053	NA	NA	0.0741362	3.12335:4.10607:3.65529:3.65336:2.32113:1	0.412195(0.407317:0.42439:0.404878)	-905.235	NA	NA	NA
Unigene23374_R-brotherusii	Unigene10293_R-bungei	MA	0.110663	0.214603	0.515666	0.038514	375	73.3318	301.668	NA	43	13.7762	29.2238	NA	NA	0.130989	2.60287:2.82918:1.77559:1.78218:0.818489:1	0.306034(0.275862:0.387931:0.25431)	-659.319	NA	NA	NA
CL2856.Contig2_R-bungei	Unigene1377_R-brotherusii	MA	0.26457	0.369753	0.715533	0.0380831	597	168.071	428.929	NA	134	47.4153	86.5847	NA	NA	0.294182	2.12751:2.44111:1.45948:1.4472:0.803878:1	0.345706(0.393013:0.316594:0.327511)	-1234.31	NA	NA	NA
Unigene22026_R-brotherusii	Unigene26913_R-bungei	MA	0.102871	0.19868	0.517774	0.0373471	312	100.035	211.965	NA	36	17.1664	18.8336	NA	NA	0.13359	28.9834:28.6484:25.1069:25.3268:6.31413:1	0.361667(0.4375:0.3425:0.305)	-547.081	NA	NA	NA
CL7090.Contig1_R-brotherusii	Unigene34793_R-bungei	MA	0.114293	0.196796	0.580767	0.0336351	516	120.489	395.511	NA	60	20.6442	39.3558	NA	NA	0.133558	3.95938:3.40169:2.75743:2.96084:0.838061:1	0.328089(0.416084:0.297203:0.270979)	-919.719	NA	NA	NA
Unigene14922_R-brotherusii	Unigene29738_R-bungei	MA	0.142555	0.275754	0.516965	0.0333282	225	48.1541	176.846	NA	32	11.04	20.96	NA	NA	0.171062	1.71034:0.934089:0.787589:0.848968:0.364763:1	0.229604(0.269231:0.22028:0.199301)	-404.069	NA	NA	NA
Unigene17995_R-brotherusii	Unigene31731_R-bungei	MA	0.0731199	0.145289	0.503271	0.0328437	474	120.7	353.3	NA	39	15.7695	23.2305	NA	NA	0.0914972	3.15808:3.18147:2.87811:3.57919:1.04146:1	0.305644(0.359425:0.313099:0.244409)	-803.013	NA	NA	NA
Unigene20129_R-brotherusii	Unigene17410_R-bungei	MA	0.0571907	0.111822	0.511443	0.0312758	690	173.59	516.41	NA	45	17.8466	27.1534	NA	NA	0.0709349	9.41867:8.92239:8.30073:8.40922:2.84734:1	0.230849(0.253882:0.23059:0.208075)	-1124.94	NA	NA	NA
Unigene53160_R-bungei	Unigene12585_R-brotherusii	MA	0.272485	0.485183	0.561612	0.0308085	183	46.6479	136.352	NA	46	17.4137	28.5863	NA	NA	0.326703	2.30999:2.55316:1.96569:1.94233:0.561096:1	0.184807(0.190476:0.14966:0.214286)	-387.241	NA	NA	NA
Unigene21851_R-bungei	Unigene24814_R-brotherusii	MA	0.0687969	0.136241	0.504966	0.0300828	579	121.166	457.834	NA	43	14.7866	28.2134	NA	NA	0.0829107	5.50448:0.935494:1.56391:1.22586:1.22011:1	0.363139(0.463504:0.381387:0.244526)	-900.976	NA	NA	NA
Unigene23553_R-brotherusii	Unigene22152_R-bungei	MA	0.039271	0.0760416	0.516441	0.0286979	852	199.27	652.73	NA	38	14.1177	23.8823	NA	NA	0.0478711	2.52941:2.58628:2.02476:2.07509:0.472145:1	0.332244(0.38671:0.266885:0.343137)	-1315.56	NA	NA	NA
Unigene34148_R-bungei	Unigene20194_R-brotherusii	MA	0.0588576	0.109397	0.538017	0.027451	738	159.016	578.984	NA	48	16.222	31.778	NA	NA	0.0697473	2.71143:2.72966:2.44447:2.59308:1.18333:1	0.142105(0.153947:0.165132:0.107237)	-1211.4	NA	NA	NA
Unigene12931_R-bungei	Unigene28753_R-brotherusii	MA	0.07402	0.136108	0.543834	0.0268609	603	159.834	443.166	NA	49	19.5385	29.4615	NA	NA	0.0904773	5.2351:2.99455:1.67664:1.53452:1.45003:1	0.346264(0.353448:0.375:0.310345)	-1004.9	NA	NA	NA
Unigene33218_R-bungei	Unigene16314_R-brotherusii	MA	0.120753	0.212679	0.567771	0.0245014	420	104.252	315.748	NA	52	19.1204	32.8796	NA	NA	0.143571	5.01644:3.81178:2.89587:2.84191:0.70441:1	0.380671(0.488166:0.340237:0.313609)	-758.701	NA	NA	NA
Unigene24041_R-bungei	Unigene2834_R-brotherusii	MA	0.0715007	0.118505	0.603355	0.0240807	1002	272.482	729.518	NA	78	29.8237	48.1763	NA	NA	0.084283	2.10428:3.04349:1.61936:1.62604:0.914948:1	0.471893(0.489645:0.5:0.426036)	-1641.46	NA	NA	NA
Unigene28948_R-bungei	Unigene21692_R-brotherusii	MA	0.151168	0.271516	0.556754	0.0194122	489	113.84	375.16	NA	68	23.9877	44.0123	NA	NA	0.179185	5.37982:2.87918:1.98159:1.97544:0.593997:1	0.327061(0.459677:0.263441:0.258065)	-862.725	NA	NA	NA
CL6864.Contig1_R-brotherusii	CL1818.Contig1_R-bungei	MA	0.0695578	0.116985	0.594588	0.0193026	975	265.329	709.671	NA	73	28.1817	44.8183	NA	NA	0.0824643	4.19503:2.36806:1.24095:0.858396:0.610996:1	0.390735(0.451662:0.364048:0.356495)	-1563.63	NA	NA	NA
Unigene2010_R-brotherusii	Unigene28593_R-bungei	MA	0.0878593	0.149819	0.586438	0.0186652	774	216.345	557.655	NA	72	28.6668	43.3332	NA	NA	0.105178	5.12682:2.54356:1.65682:1.73248:1.22162:1	0.236853(0.283981:0.226942:0.199636)	-1341.43	NA	NA	NA
Unigene23160_R-bungei	Unigene28621_R-brotherusii	MA	0.0808083	0.149712	0.539758	0.0184501	624	174.277	449.723	NA	56	23.4031	32.5969	NA	NA	0.100052	2.70223:0.955539:1.30764:1.31168:0.901604:1	0.360656(0.42623:0.322951:0.332787)	-1082.08	NA	NA	NA
Unigene12179_R-brotherusii	CL3486.Contig2_R-bungei	MA	0.124821	0.238768	0.522774	0.0178484	378	105.093	272.907	NA	51	21.6327	29.3673	NA	NA	0.156501	1.46084:1.16079:1.07337:1.34772:0.92778:1	0.318124(0.361217:0.365019:0.228137)	-697.377	NA	NA	NA
Unigene26183_R-brotherusii	Unigene22712_R-bungei	MA	0.0520624	0.0882728	0.58979	0.0176023	1515	350.637	1164.36	NA	86	29.0686	56.9314	NA	NA	0.0604431	4.32415:4.57353:4.17742:4.15607:2.35272:1	0.400417(0.505367:0.301431:0.394454)	-2402.65	NA	NA	NA
Unigene9590_R-bungei	Unigene18283_R-brotherusii	MA	0.208032	0.341735	0.608752	0.0139199	486	96.9811	389.019	NA	94	27.3107	66.6893	NA	NA	0.234712	1.05765:0.96342:0.827117:0.788501:0.699259:1	0.440476(0.452381:0.482143:0.386905)	-982.5	NA	NA	NA
Unigene21655_R-brotherusii	Unigene17726_R-bungei	MA	0.0766077	0.146864	0.521624	0.0117375	675	151.329	523.671	NA	57	20.3203	36.6797	NA	NA	0.0923584	2.98271:2.87336:2.89457:3.10338:1.50877:1	0.356735(0.386986:0.381849:0.30137)	-1145.1	NA	NA	NA
Unigene1420_R-brotherusii	Unigene27862_R-bungei	MA	0.0911421	0.175193	0.520239	0.0114065	477	166.458	310.542	NA	50	25.3737	24.6263	NA	NA	0.120473	4.47352:4.22066:3.22491:3.21271:1.20224:1	0.47412(0.621118:0.440994:0.360248)	-814.25	NA	NA	NA
Unigene14365_R-brotherusii	Unigene9359_R-bungei	MA	0.185073	0.0410538	4.50807	0.0108293	228	64.494	163.506	NA	27	2.17236	24.8276	NA	NA	0.144335	10.815:12.642:5.63059:5.62353:0.850159:1	0.297235(0.347926:0.225806:0.317972)	-404.807	NA	NA	NA
Unigene20489_R-bungei	Unigene26725_R-brotherusii	MA	0.0780188	0.129509	0.602418	0.00887801	1248	358.498	889.502	NA	104	41.6882	62.3118	NA	NA	0.0928099	4.84745:1.99846:0.97577:1.04484:0.789563:1	0.430428(0.529817:0.408257:0.353211)	-2121.3	NA	NA	NA
Unigene859_R-bungei	Unigene18221_R-brotherusii	MA	0.0873388	0.155751	0.560759	0.00825115	888	283.641	604.359	NA	81	36.9051	44.0949	NA	NA	0.109191	3.98709:4.1125:3.25348:3.1846:1.37046:1	0.381731(0.45092:0.429448:0.264826)	-1470.92	NA	NA	NA
Unigene29967_R-bungei	Unigene14214_R-brotherusii	MA	0.249009	0.435836	0.571337	0.00650966	336	84.8804	251.12	NA	76	28.2496	47.7504	NA	NA	0.296206	1.9837:2.07103:1.56174:1.93727:0.473065:1	0.294077(0.320248:0.278926:0.283058)	-712.299	NA	NA	NA
Unigene8043_R-bungei	CL3850.Contig1_R-brotherusii	MA	0.133717	0.262995	0.508439	0.00593234	411	128.66	282.34	NA	59	27.8861	31.1139	NA	NA	0.174187	2.11195:1.4192:1.04925:1.06178:0.799247:1	0.480392(0.444444:0.663399:0.333333)	-731.178	NA	NA	NA
Unigene26581_R-bungei	Unigene1270_R-brotherusii	MA	0.0969445	0.184367	0.525824	0.00490464	738	180.102	557.898	NA	78	29.6709	48.3291	NA	NA	0.118279	0.682867:0.610833:0.611046:0.515916:0.399142:1	0.418651(0.444444:0.454365:0.357143)	-1302.67	NA	NA	NA
Unigene28053_R-brotherusii	Unigene28352_R-bungei	MA	0.0614685	0.114084	0.538802	0.00480229	1296	286.559	1009.44	NA	88	30.3657	57.6343	NA	NA	0.0731023	1.48328:1.15748:0.719319:0.700842:0.258209:1	0.29235(0.329797:0.310511:0.236741)	-2081.73	NA	NA	NA
Unigene19589_R-brotherusii	Unigene20679_R-bungei	MA	0.104287	0.198403	0.525634	0.00464108	588	154.413	433.587	NA	67	27.0602	39.9398	NA	NA	0.129003	2.38059:2.31852:2.4658:2.47544:1.46691:1	0.3826(0.397799:0.377358:0.372642)	-1064.24	NA	NA	NA
Unigene28109_R-bungei	Unigene20892_R-brotherusii	MA	0.0618094	0.113811	0.543087	0.00361266	1224	383.068	840.932	NA	86	39.2297	46.7703	NA	NA	0.0780841	2.05548:2.48536:1.5487:1.57879:1.2142:1	0.462875(0.508294:0.53436:0.345972)	-1992.16	NA	NA	NA
Unigene23646_R-brotherusii	Unigene10533_R-bungei	MA	0.056449	0.111293	0.507211	0.00285207	1251	274.574	976.426	NA	79	28.1768	50.8232	NA	NA	0.0684864	4.55847:2.94838:2.07926:2.07503:1.70226:1	0.370447(0.491753:0.274227:0.345361)	-1952.4	NA	NA	NA
CL1038.Contig1_R-brotherusii	Unigene23306_R-bungei	MA	0.156399	0.300214	0.52096	0.00226036	441	148.176	292.824	NA	70	34.4909	35.5091	NA	NA	0.204721	2.87058:2.51169:2.85721:2.03968:2.57749:1	0.315241(0.300987:0.375:0.269737)	-804.779	NA	NA	NA
Unigene22691_R-bungei	Unigene135_R-brotherusii	MA	0.0484833	0.0858435	0.564788	0.00205028	2205	591.189	1613.81	NA	121	47.6051	73.3949	NA	NA	0.0585001	3.9011:2.24558:0.780468:0.777345:2.09202:1	0.422879(0.472365:0.440231:0.356041)	-3435.8	NA	NA	NA
Unigene8649_R-bungei	Unigene1235_R-brotherusii	MA	0.0922181	0.183246	0.503248	0.00196217	780	186.227	593.773	NA	79	30.3312	48.6688	NA	NA	0.113951	3.77726:3.71467:3.67996:3.65244:2.08615:1	0.431172(0.498294:0.399317:0.395904)	-1381.71	NA	NA	NA
Unigene14044_R-brotherusii	Unigene33714_R-bungei	MA	0.20991	0.324769	0.646336	0.00162016	1086	258.273	827.727	NA	198	64.4655	133.535	NA	NA	0.237225	2.7202:1.30027:0.659266:1.04493:1.04381:1	0.356659(0.505643:0.264108:0.300226)	-2086.87	NA	NA	NA
Unigene26216_R-brotherusii	Unigene28957_R-bungei	MA	0.0592672	0.115196	0.514489	0.000281784	1788	412.59	1375.41	NA	120	44.1973	75.8027	NA	NA	0.0721731	2.19384:1.74635:1.44283:1.21979:1.26891:1	0.39156(0.500801:0.279647:0.394231)	-2902.77	NA	NA	NA
Unigene6132_R-bungei	CL5602.Contig1_R-brotherusii	MA	0.207019	0.403644	0.512876	0.000242047	531	130.462	400.538	NA	108	41.9483	66.0517	NA	NA	0.255329	1.91831:2.21076:1.98118:2.1048:1.12414:1	0.340936(0.378947:0.35614:0.287719)	-1054.81	NA	NA	NA
Unigene28161_R-brotherusii	Unigene7041_R-bungei	MA	0.0652712	0.129235	0.505056	0.000105383	1728	422.518	1305.48	NA	129	50.3807	78.6193	NA	NA	0.0809112	3.30426:2.55296:1.46404:1.49909:0.81014:1	0.396182(0.451117:0.37919:0.35824)	-2843.3	NA	NA	NA
Unigene31235_R-brotherusii	Unigene659_R-bungei	MA	0.0742433	0.131702	0.563723	4.35e-05	2826	609.233	2216.77	NA	225	73.7421	151.258	NA	NA	0.0866303	3.09664:2.97572:2.55293:2.66657:1.19232:1	0.412657(0.503661:0.401674:0.332636)	-4671.78	NA	NA	NA
Unigene29333_R-brotherusii	Unigene17923_R-bungei	MA	0.073854	0.144952	0.509508	3.45e-05	1803	443.436	1359.56	NA	147	57.374	89.626	NA	NA	0.09134	5.28788:4.11504:2.95272:2.89823:1.81269:1	0.306573(0.341784:0.333803:0.244131)	-3005.78	NA	NA	NA
CL7691.Contig1_R-bungei	Unigene26373_R-brotherusii	MA	0.147727	0.286394	0.515816	3.49e-06	1161	289.886	871.114	NA	180	70.5872	109.413	NA	NA	0.18235	2.15726:1.77565:1.27837:1.29144:0.691716:1	0.38965(0.46347:0.344749:0.360731)	-2207.88	NA	NA	NA
Unigene25660_R-bungei	CL166.Contig2_R-brotherusii	MA	0.101412	0.191973	0.528258	3.31e-08	2676	699.731	1976.27	NA	287	115.17	171.83	NA	NA	0.125092	3.68696:2.64255:1.25839:2.03138:1.07371:1	0.370146(0.4911:0.329288:0.290049)	-4655.1	NA	NA	NA
Unigene30362_R-brotherusii	Unigene29619_R-bungei	MA	0.37096	0.659881	0.562163	2.21e-08	897	254.356	642.644	NA	273	112.794	160.206	NA	NA	0.452887	1.60486:2.9363:0.777483:0.81519:0.720835:1	0.377422(0.414244:0.324128:0.393895)	-1962.5	NA	NA	NA
Unigene23699_R-brotherusii	Unigene31329_R-bungei	MA	0.203862	0.364683	0.559012	0.0336958	258	55.3708	202.629	NA	50	16.4166	33.5834	NA	NA	0.238377	0.656774:1.0526:1.05599:1.08812:1.51945:1	0.320802(0.364662:0.266917:0.330827)	-509.907	NA	NA	NA
CL916.Contig7_R-brotherusii	Unigene23841_R-bungei	MA	0.173975	0.245558	0.708487	0.0300428	996	226.557	769.443	NA	159	46.6797	112.32	NA	NA	0.190257	2.09755:2.05621:1.6176:1.62346:0.681002:1	0.282207(0.345515:0.285714:0.215393)	-1915.59	NA	NA	NA
CL8241.Contig1_R-brotherusii	Unigene32818_R-bungei	MA	0.416791	0.657051	0.634335	0.0220526	240	55.4384	184.562	NA	79	25.3874	53.6126	NA	NA	0.472289	1.08692:1.28164:1.07445:1.48038:1.20069:1	0.222388(0.240299:0.226866:0.2)	-559.366	NA	NA	NA
Unigene159_R-brotherusii	Unigene21750_R-bungei	MA	0.225206	0.376096	0.598799	0.0208452	351	84.1289	266.871	NA	74	25.5217	48.4783	NA	NA	0.261372	1.11298:1.71071:0.942881:0.925679:1.13143:1	0.229053(0.248634:0.240437:0.198087)	-720.145	NA	NA	NA
Unigene27873_R-brotherusii	Unigene27567_R-bungei	MA	0.186907	0.303229	0.616391	0.0180943	516	141.171	374.829	NA	89	33.7554	55.2446	NA	NA	0.218731	3.66082:1.38645:0.780189:0.957167:0.618694:1	0.415423(0.502488:0.318408:0.425373)	-977.332	NA	NA	NA
Unigene29022_R-brotherusii	CL134.Contig1_R-bungei	MA	0.485307	0.682749	0.710812	0.0167534	462	115.021	346.979	NA	154	48.9777	105.022	NA	NA	0.534462	1.56242:1.11288:1.44557:1.45301:1.12891:1	0.400415(0.539419:0.348548:0.313278)	-1054.77	NA	NA	NA
CL5771.Contig2_R-bungei	CL5490.Contig1_R-brotherusii	MA	0.22455	0.36417	0.616609	0.0132706	492	103.883	388.117	NA	101	30.5716	70.4284	NA	NA	0.25403	0.893066:1.7051:0.735664:0.734193:0.312932:1	0.328869(0.392857:0.256696:0.337054)	-1006.06	NA	NA	NA
Unigene1182_R-bungei	CL5583.Contig1_R-brotherusii	MA	0.156929	0.269889	0.581456	0.000294657	1029	274.434	754.566	NA	160	61.5685	98.4315	NA	NA	0.187055	0.678898:0.395827:0.595759:0.391129:0.301756:1	0.409722(0.518056:0.422222:0.288889)	-1965.27	NA	NA	NA
Unigene24731_R-brotherusii	Unigene9808_R-bungei	MA	0.0841388	0.144021	0.584213	0.0460459	537	159.457	377.543	NA	48	20.1407	27.8593	NA	NA	0.10192	5.02862:2.35944:1.64292:2.07658:0.501275:1	0.443534(0.516393:0.352459:0.461749)	-906.463	NA	NA	NA
Unigene26897_R-bungei	CL8124.Contig1_R-brotherusii	MA	0.13349	0.237993	0.5609	0.0256685	396	96.17	299.83	NA	54	19.6455	34.3545	NA	NA	0.158869	0.826946:0.970938:1.00705:1.00848:1.19065:1	0.421498(0.507246:0.358696:0.398551)	-730.529	NA	NA	NA
CL3351.Contig3_R-brotherusii	CL861.Contig1_R-bungei	MA	0.29883	0.562978	0.530802	1.29e-08	987	230.666	756.334	NA	261	95.2399	165.76	NA	NA	0.360562	1.648:1.7648:1.22104:1.26724:0.51535:1	0.386702(0.419948:0.349081:0.391076)	-2102.95	NA	NA	NA
Unigene29604_R-bungei	Unigene17530_R-brotherusii	MA	0.229694	0.404586	0.567726	0.00516858	366	104.505	261.495	NA	80	33.0499	46.9501	NA	NA	0.279631	1.1861:2.71464:0.772228:0.447424:1.80637:1	0.35503(0.343195:0.428994:0.292899)	-744.461	NA	NA	NA

## Sheet: 9. Orth MA br-ca
Sheet 9. Orthologs of R. brotherusii and R. cantoniensis inferred from OrthoMCL, calculating dN/dS using MA method
Sequence	Sequence	Method	Ka	Ks	Ka/Ks	P-Value(Fisher)	Length	S-Sites	N-Sites	Fold-Sites(0:2:4)	Substitutions	S-Substitutions	N-Substitutions	Fold-S-Substitutions(0:2:4)	Fold-N-Substitutions(0:2:4)	Divergence-Time	Substitution-Rate-Ratio(rTC:rAG:rTA:rCG:rTG:rCA/rCA)	GC(1:2:3)	ML-Score	AICc	Akaike-Weight	Model
Unigene35705_R-brotherusii	Unigene13328_R-cantoniensis	MA	0.308431	0.552065	0.558686	0.0476286	165	37.6926	127.307	NA	39	13.5089	25.4911	NA	NA	0.364087	8.53624:8.81483:9.7399:8.81517:7.34561:1	0.222555(0.308383:0.173653:0.185629)	-322.964	NA	NA	NA
Unigene11933_R-cantoniensis	Unigene18179_R-brotherusii	MA	0.062683	0.122289	0.512579	0.0460705	501	126.847	374.153	NA	36	14.3317	21.6683	NA	NA	0.0777746	2.94086:2.74733:2.12621:2.1704:0.475282:1	0.356667(0.412:0.358:0.3)	-839.562	NA	NA	NA
Unigene7913_R-cantoniensis	Unigene29647_R-brotherusii	MA	0.101742	0.164043	0.620218	0.0454014	597	191.113	405.887	NA	63	27.1877	35.8123	NA	NA	0.121686	4.99696:1.39149:0.451409:0.522583:0.422789:1	0.246333(0.3085:0.1775:0.253)	-1025.42	NA	NA	NA
Unigene19691_R-brotherusii	Unigene29635_R-cantoniensis	MA	0.14686	0.265248	0.553668	0.0450298	255	87.4784	167.522	NA	39	18.9295	20.0705	NA	NA	0.187473	1.54493:1.43232:1.01737:0.933071:0.472871:1	0.288707(0.336066:0.237705:0.29235)	-476.32	NA	NA	NA
Unigene33096_R-brotherusii	Unigene20851_R-cantoniensis	MA	0.144835	0.280126	0.517035	0.0413169	216	55.5259	160.474	NA	30	12.0276	17.9724	NA	NA	0.179613	7.40097:2.84513:1.87718:1.88113:2.53188:1	0.237697(0.263231:0.246518:0.203343)	-385.431	NA	NA	NA
CL7670.Contig4_R-brotherusii	CL2576.Contig2_R-cantoniensis	MA	0.208179	0.349171	0.596211	0.0408034	297	72.1219	224.878	NA	59	20.6366	38.3634	NA	NA	0.242417	1.53529:1.50765:1.20047:1.38528:0.507081:1	0.420792(0.430693:0.425743:0.405941)	-606.58	NA	NA	NA
Unigene43148_R-cantoniensis	Unigene19527_R-brotherusii	MA	0.102667	0.187906	0.546374	0.040666	396	99.1441	296.856	NA	44	16.6923	27.3077	NA	NA	0.124008	2.32895:2.4375:2.37862:2.58653:0.873589:1	0.350694(0.401042:0.348958:0.302083)	-717.547	NA	NA	NA
Unigene39358_R-cantoniensis	Unigene5216_R-brotherusii	MA	0.162996	0.316401	0.515157	0.0403015	204	59.6636	144.336	NA	35	15.5815	19.4185	NA	NA	0.207863	2.52226:2.96822:2.29693:2.28047:0.794294:1	0.458874(0.38961:0.551948:0.435065)	-396.909	NA	NA	NA
Unigene16314_R-brotherusii	Unigene20204_R-cantoniensis	MA	0.141373	0.258178	0.547577	0.0395129	312	77.5199	234.48	NA	45	16.9409	28.0591	NA	NA	0.170394	3.56746:1.43813:1.41065:1.40957:0.640779:1	0.337278(0.423077:0.301775:0.286982)	-583	NA	NA	NA
Unigene45186_R-cantoniensis	Unigene19039_R-brotherusii	MA	0.119544	0.230614	0.518375	0.0390256	282	74.5116	207.488	NA	35	14.3238	20.6762	NA	NA	0.148892	6.90134:5.04827:5.17039:5.17598:0.875265:1	0.368192(0.343137:0.444444:0.316993)	-501.055	NA	NA	NA
Unigene11082_R-cantoniensis	Unigene14214_R-brotherusii	MA	0.116355	0.21923	0.530742	0.0358788	336	84.8994	251.101	NA	41	15.9549	25.0451	NA	NA	0.142349	1.95056:3.17845:1.23599:1.23149:0.802955:1	0.262397(0.291322:0.274793:0.221074)	-608.873	NA	NA	NA
Unigene35665_R-cantoniensis	Unigene21772_R-brotherusii	MA	0.0872703	0.169491	0.514897	0.0308431	384	104.242	279.758	NA	37	15.5341	21.4659	NA	NA	0.10959	1.33283:1.36438:1.20705:1.22142:0.702815:1	0.488281(0.527344:0.515625:0.421875)	-663.434	NA	NA	NA
Unigene12639_R-cantoniensis	CL5602.Contig1_R-brotherusii	MA	0.162768	0.321658	0.506029	0.0294776	231	48.9351	182.065	NA	38	13.1821	24.8179	NA	NA	0.196428	1.47511:1.75633:1.62147:1.72235:0.761481:1	0.256725(0.275439:0.273684:0.221053)	-436.079	NA	NA	NA
Unigene9589_R-brotherusii	Unigene35327_R-cantoniensis	MA	0.0710252	0.134952	0.526298	0.0290042	570	136.476	433.524	NA	45	16.8425	28.1575	NA	NA	0.0863314	2.96616:2.56197:2.45131:2.45478:0.752785:1	0.302671(0.363501:0.267062:0.277448)	-957.242	NA	NA	NA
Unigene35675_R-cantoniensis	CL2976.Contig2_R-brotherusii	MA	0.168738	0.294893	0.5722	0.0265325	339	100.615	238.385	NA	58	24.621	33.379	NA	NA	0.20618	1.21985:1.39572:0.868108:0.901412:0.335426:1	0.519006(0.526316:0.557018:0.473684)	-670.608	NA	NA	NA
Unigene10730_R-cantoniensis	Unigene9643_R-brotherusii	MA	0.148874	0.291998	0.509847	0.0255984	294	61.0029	232.997	NA	44	14.9288	29.0712	NA	NA	0.178571	2.71975:1.90431:1.58518:1.35232:2.31688:1	0.302536(0.383152:0.293478:0.230978)	-542.992	NA	NA	NA
CL955.Contig1_R-brotherusii	CL4018.Contig1_R-cantoniensis	MA	0.103093	0.145886	0.706672	0.0241177	1719	457.937	1261.06	NA	176	59.7414	116.259	NA	NA	0.114493	3.53205:2.46265:1.02473:0.989606:1.34702:1	0.34277(0.362993:0.36906:0.296259)	-2966.36	NA	NA	NA
CL4225.Contig1_R-cantoniensis	CL2182.Contig1_R-brotherusii	MA	0.133905	0.209753	0.638393	0.023337	747	183.036	563.964	NA	99	33.3671	65.6329	NA	NA	0.15249	3.06125:4.29118:2.01994:2.57593:1.19027:1	0.2732(0.342984:0.222717:0.253898)	-1381.47	NA	NA	NA
Unigene42072_R-cantoniensis	Unigene21363_R-brotherusii	MA	0.146266	0.287571	0.508625	0.022365	276	72.5712	203.429	NA	43	17.7264	25.2736	NA	NA	0.183421	2.21661:2.63545:1.94792:1.87954:1.15439:1	0.447464(0.429348:0.478261:0.434783)	-530.98	NA	NA	NA
Unigene25514_R-cantoniensis	Unigene1904_R-brotherusii	MA	0.260266	0.401367	0.64845	0.0217817	489	99.664	389.336	NA	109	30.8506	78.1494	NA	NA	0.289024	2.11836:2.78177:1.50725:1.52253:0.82023:1	0.286181(0.298319:0.273109:0.287115)	-1012.49	NA	NA	NA
CL5197.Contig1_R-cantoniensis	Unigene322_R-brotherusii	MA	0.110921	0.214222	0.517786	0.0181594	402	94.0532	307.947	NA	48	17.8086	30.1914	NA	NA	0.13509	1.98558:1.92322:2.14379:1.89636:2.24463:1	0.185714(0.194805:0.194805:0.167532)	-726.066	NA	NA	NA
Unigene31235_R-brotherusii	Unigene20364_R-cantoniensis	MA	0.113855	0.190911	0.596377	0.0148724	780	173.976	606.024	NA	90	29.2454	60.7546	NA	NA	0.131042	2.99304:1.94971:1.40361:1.46171:1.30318:1	0.266911(0.324791:0.265167:0.210774)	-1392.27	NA	NA	NA
Unigene10598_R-brotherusii	Unigene22204_R-cantoniensis	MA	0.142194	0.238321	0.596648	0.0123255	651	155.039	495.961	NA	93	31.9737	61.0263	NA	NA	0.165087	2.11681:1.94225:1.39728:1.67564:0.530233:1	0.262731(0.311343:0.228009:0.248843)	-1229.2	NA	NA	NA
Unigene19749_R-cantoniensis	Unigene2834_R-brotherusii	MA	0.119311	0.207573	0.57479	0.0105027	630	175.89	454.11	NA	79	31.8038	47.1962	NA	NA	0.143953	2.83497:3.38202:2.58616:2.78927:0.849141:1	0.378698(0.399408:0.400888:0.335799)	-1158.37	NA	NA	NA
Unigene30054_R-brotherusii	Unigene35142_R-cantoniensis	MA	0.0970639	0.158195	0.61357	0.0085607	1137	286.864	850.136	NA	114	40.4493	73.5507	NA	NA	0.112487	4.10597:4.16235:3.94901:3.93197:1.98842:1	0.301808(0.339286:0.310847:0.255291)	-1952.82	NA	NA	NA
CL6693.Contig3_R-cantoniensis	CL5022.Contig1_R-brotherusii	MA	0.382538	0.643824	0.594166	0.00840004	270	67.2979	202.702	NA	80	28.6776	51.3224	NA	NA	0.447664	2.27313:0.631181:0.462165:0.93575:0.0223417:1	0.221264(0.253233:0.21875:0.19181)	-591.95	NA	NA	NA
Unigene19490_R-brotherusii	Unigene15071_R-cantoniensis	MA	0.184682	0.36314	0.50857	0.0080935	273	72.2908	200.709	NA	52	21.5589	30.4411	NA	NA	0.231938	1.64126:1.68585:1.64558:1.63352:1.24941:1	0.423547(0.417431:0.518349:0.334862)	-551.39	NA	NA	NA
CL1809.Contig2_R-brotherusii	Unigene32131_R-cantoniensis	MA	0.147868	0.252965	0.584541	0.00802735	597	149.518	447.482	NA	90	32.734	57.266	NA	NA	0.17419	1.26081:1.36851:1.14694:1.1495:0.887249:1	0.375508(0.420732:0.36128:0.344512)	-1156.52	NA	NA	NA
Unigene11661_R-cantoniensis	Unigene2942_R-brotherusii	MA	0.292383	0.544191	0.537281	0.00772596	258	53.0187	204.981	NA	67	21.7728	45.2272	NA	NA	0.34413	1.45875:1.70624:1.50825:1.6449:1.32594:1	0.286458(0.34375:0.236979:0.278646)	-556.163	NA	NA	NA
CL9342.Contig1_R-brotherusii	Unigene18422_R-cantoniensis	MA	0.129903	0.246633	0.526705	0.00750863	489	113.961	375.039	NA	66	24.1461	41.8539	NA	NA	0.157107	1.70814:1.59273:1.48151:1.48712:1.1716:1	0.445759(0.532544:0.482249:0.322485)	-884.282	NA	NA	NA
Unigene18234_R-brotherusii	Unigene24486_R-cantoniensis	MA	0.110482	0.211839	0.521537	0.00679406	555	145.809	409.191	NA	66	26.7899	39.2101	NA	NA	0.13711	3.87259:1.60247:0.666831:0.688846:2.05268:1	0.340752(0.41543:0.341246:0.265579)	-999.23	NA	NA	NA
CL4199.Contig1_R-cantoniensis	Unigene2010_R-brotherusii	MA	0.173449	0.288415	0.601388	0.00665846	612	156.941	455.059	NA	104	37.9041	66.0959	NA	NA	0.202931	2.4162:2.23602:2.14442:2.39914:1.273:1	0.267395(0.311286:0.270024:0.220874)	-1206.54	NA	NA	NA
CL8300.Contig2_R-cantoniensis	Unigene20572_R-brotherusii	MA	0.151376	0.293118	0.516433	0.00561527	366	84.8053	281.195	NA	57	21.0148	35.9852	NA	NA	0.184219	1.58682:1.93042:1.0761:1.08485:0.593448:1	0.435484(0.443548:0.383065:0.479839)	-689.694	NA	NA	NA
Unigene11001_R-cantoniensis	Unigene14695_R-brotherusii	MA	0.119805	0.235843	0.507984	0.005535	465	118.105	346.895	NA	58	23.2742	34.7258	NA	NA	0.149277	5.06314:3.24566:2.79095:3.59181:1.46295:1	0.304775(0.41573:0.255618:0.242978)	-821.223	NA	NA	NA
Unigene12824_R-brotherusii	CL6614.Contig2_R-cantoniensis	MA	0.240848	0.451386	0.533575	0.00463715	336	76.1037	259.896	NA	76	26.9296	49.0704	NA	NA	0.288535	1.42212:1.46994:1.82612:2.00213:2.34458:1	0.256654(0.311787:0.228137:0.230038)	-702.227	NA	NA	NA
Unigene25518_R-brotherusii	Unigene38848_R-cantoniensis	MA	0.218248	0.361855	0.603136	0.00408501	624	128.03	495.97	NA	124	37.165	86.835	NA	NA	0.247713	3.87346:3.88358:3.70677:3.72483:3.23982:1	0.363281(0.423828:0.328125:0.337891)	-1251.05	NA	NA	NA
Unigene26953_R-cantoniensis	CL8754.Contig1_R-brotherusii	MA	0.176168	0.347936	0.506323	0.00401873	378	78.5478	299.452	NA	66	22.5234	43.4766	NA	NA	0.211861	1.84522:1.60423:1.56403:1.56896:0.985527:1	0.269025(0.311897:0.233119:0.262058)	-738.611	NA	NA	NA
Unigene17584_R-brotherusii	Unigene8257_R-cantoniensis	MA	0.146583	0.256855	0.570683	0.00364093	663	170.433	492.567	NA	97	36.6131	60.3869	NA	NA	0.17493	3.06355:2.91424:2.50592:2.55585:0.95813:1	0.386207(0.460345:0.382759:0.315517)	-1241.48	NA	NA	NA
CL6864.Contig1_R-brotherusii	CL3964.Contig2_R-cantoniensis	MA	0.10195	0.181698	0.561097	0.0032181	942	237.496	704.504	NA	100	37.5315	62.4685	NA	NA	0.122056	4.25685:1.82011:1.65295:1.52301:2.06216:1	0.390232(0.44864:0.350453:0.371601)	-1624.12	NA	NA	NA
Unigene39181_R-cantoniensis	Unigene16824_R-brotherusii	MA	0.150842	0.283607	0.531869	0.00319823	507	117.55	389.45	NA	78	28.2392	49.7608	NA	NA	0.181624	1.95956:1.61006:1.73843:1.9579:1.15354:1	0.301922(0.362528:0.2949:0.248337)	-971.343	NA	NA	NA
Unigene39645_R-cantoniensis	Unigene29141_R-brotherusii	MA	0.0803147	0.154697	0.519174	0.00217113	1032	232.924	799.076	NA	89	32.0018	56.9982	NA	NA	0.0971029	2.67806:1.68612:1.05779:1.05113:0.634901:1	0.395173(0.442308:0.410633:0.332579)	-1745.9	NA	NA	NA
CL4704.Contig2_R-cantoniensis	Unigene23646_R-brotherusii	MA	0.140828	0.251426	0.560117	0.00207967	873	175.306	697.694	NA	121	37.4707	83.5293	NA	NA	0.163037	2.84519:2.89226:2.0981:2.09451:0.965039:1	0.319244(0.417526:0.249485:0.290722)	-1586.25	NA	NA	NA
CL4433.Contig1_R-brotherusii	Unigene26743_R-cantoniensis	MA	0.146118	0.23632	0.618305	0.00178296	1209	283.19	925.81	NA	172	56.9278	115.072	NA	NA	0.167246	2.13348:1.26798:0.839256:0.8754:1.17835:1	0.325536(0.435673:0.223684:0.317251)	-2222.71	NA	NA	NA
CL2021.Contig1_R-brotherusii	Unigene8386_R-cantoniensis	MA	0.159446	0.289871	0.550058	0.00167131	561	204.163	356.837	NA	89	45.3759	43.6241	NA	NA	0.206911	3.03838:5.12688:2.3125:2.35021:0.884445:1	0.366838(0.393041:0.456186:0.251289)	-1034.81	NA	NA	NA
CL4197.Contig3_R-brotherusii	Unigene43611_R-cantoniensis	MA	0.32322	0.577236	0.559945	0.00155665	297	72.7462	224.254	NA	85	31.1797	53.8203	NA	NA	0.385438	1.46918:1.61055:1.31141:1.32184:0.867894:1	0.372464(0.426087:0.295652:0.395652)	-662.682	NA	NA	NA
Unigene14426_R-cantoniensis	Unigene4908_R-brotherusii	MA	0.394314	0.786861	0.501123	0.00128283	201	40.4804	160.52	NA	65	21.76	43.24	NA	NA	0.473371	1.13095:1.85801:0.865392:0.876048:1.163:1	0.25(0.284653:0.257426:0.207921)	-455.778	NA	NA	NA
CL8321.Contig1_R-cantoniensis	Unigene30362_R-brotherusii	MA	0.266508	0.460217	0.579093	0.00112937	450	117.751	332.249	NA	111	42.1416	68.8584	NA	NA	0.317196	1.34723:1.82564:1.1825:1.14053:1.32321:1	0.287791(0.327035:0.24564:0.290698)	-972	NA	NA	NA
CL3230.Contig2_R-cantoniensis	Unigene20194_R-brotherusii	MA	0.116039	0.230711	0.502964	0.000936387	774	157.973	616.027	NA	94	31.7424	62.2576	NA	NA	0.139444	2.11716:2.2075:1.67021:2.16259:0.812129:1	0.279386(0.309211:0.3125:0.216447)	-1413.97	NA	NA	NA
CL4000.Contig1_R-brotherusii	CL6679.Contig2_R-cantoniensis	MA	0.100409	0.189815	0.528986	0.000770009	1023	238.34	784.66	NA	111	40.4884	70.5116	NA	NA	0.121239	2.27212:2.60028:2.04474:2.34247:0.831722:1	0.412077(0.449275:0.430435:0.356522)	-1830.12	NA	NA	NA
CL5530.Contig5_R-brotherusii	Unigene32335_R-cantoniensis	MA	0.269052	0.521585	0.515835	0.000572578	357	79.0854	277.915	NA	88	31.2866	56.7134	NA	NA	0.324995	2.05054:1.87095:2.03326:2.04789:1.04924:1	0.208134(0.232057:0.223684:0.16866)	-760.873	NA	NA	NA
Unigene8565_R-cantoniensis	Unigene29840_R-brotherusii	MA	0.153015	0.270266	0.566163	0.000554931	918	218.205	699.795	NA	141	50.0761	90.9239	NA	NA	0.180885	1.89345:2.28873:1.20675:1.20049:0.510496:1	0.321407(0.407339:0.288991:0.26789)	-1712.27	NA	NA	NA
CL7849.Contig2_R-brotherusii	Unigene26552_R-cantoniensis	MA	0.165005	0.309193	0.533665	0.000197463	816	188.418	627.582	NA	134	48.2444	85.7556	NA	NA	0.198299	2.10263:2.64274:1.43292:1.53191:0.609756:1	0.342644(0.412011:0.26676:0.349162)	-1566.6	NA	NA	NA
CL1191.Contig1_R-brotherusii	CL3554.Contig1_R-cantoniensis	MA	0.18611	0.344914	0.539585	0.000101705	786	177.878	608.122	NA	144	50.6202	93.3798	NA	NA	0.222049	1.17588:1.15644:0.927946:1.15898:0.287733:1	0.301157(0.343818:0.270065:0.289588)	-1557.98	NA	NA	NA
Unigene229_R-brotherusii	Unigene16497_R-cantoniensis	MA	0.0831162	0.165413	0.502477	3.20379e-05	1563	392.137	1170.86	NA	145	57.9925	87.0075	NA	NA	0.103763	3.24272:2.88456:2.59153:2.53535:1.11267:1	0.382658(0.434579:0.36838:0.345016)	-2613.25	NA	NA	NA
Unigene18391_R-cantoniensis	Unigene26725_R-brotherusii	MA	0.162182	0.30693	0.528402	1.27474e-05	1044	251.6	792.4	NA	169	63.4344	105.566	NA	NA	0.197066	1.98911:1.24092:0.697054:0.774576:0.769688:1	0.394113(0.497706:0.358945:0.325688)	-1967.91	NA	NA	NA
CL1302.Contig1_R-brotherusii	Unigene31257_R-cantoniensis	MA	0.179096	0.348875	0.513352	1.3579e-07	1227	331.251	895.749	NA	217	90.8644	126.136	NA	NA	0.224931	3.201:1.9406:0.988578:0.994133:0.857752:1	0.312474(0.395291:0.24969:0.292441)	-2353.94	NA	NA	NA
CL5549.Contig4_R-brotherusii	CL9467.Contig2_R-cantoniensis	MA	0.307239	0.17938	1.71278	0.0390027	339	89.6179	249.382	NA	76	13.1803	62.8197	NA	NA	0.273438	1.86703:1.60169:1.66775:1.66112:0.962894:1	0.213039(0.254821:0.202479:0.181818)	-722.649	NA	NA	NA
Unigene20162_R-brotherusii	Unigene11230_R-cantoniensis	MA	0.310653	0.527921	0.588446	1.07224e-05	828	191.075	636.925	NA	223	75.2995	147.701	NA	NA	0.360791	1.42165:1.30494:1.18558:1.21263:0.955223:1	0.329167(0.3725:0.31375:0.30125)	-1801.84	NA	NA	NA
Unigene520_R-brotherusii	Unigene21564_R-cantoniensis	MA	0.248752	0.477369	0.521088	0.000559243	369	142.918	226.082	NA	85	46.5931	38.4069	NA	NA	0.337298	1.35935:2.00429:1.08883:1.17471:1.2938:1	0.433333(0.329032:0.683871:0.287097)	-677.669	NA	NA	NA
Unigene32820_R-cantoniensis	CL6154.Contig1_R-brotherusii	MA	0.273735	0.477425	0.573357	0.000851003	456	120.817	335.183	NA	113	43.6182	69.3818	NA	NA	0.327702	1.75178:1.28736:1.02437:1.01131:0.678933:1	0.389503(0.453039:0.422652:0.292818)	-943.62	NA	NA	NA
CL1808.Contig2_R-cantoniensis	Unigene23012_R-brotherusii	MA	0.286198	0.487184	0.587454	0.00230014	438	87.5481	350.452	NA	111	33.1189	77.8811	NA	NA	0.326371	0.414262:0.77564:0.741973:0.751574:1.06558:1	0.329487(0.351923:0.336538:0.3)	-955.533	NA	NA	NA
Unigene18169_R-brotherusii	CL7535.Contig2_R-cantoniensis	MA	0.445078	0.663701	0.6706	0.00450277	450	106.281	343.719	NA	149	47.0217	101.978	NA	NA	0.496713	2.89206:2.23408:1.42403:1.40788:1.30939:1	0.301802(0.361004:0.318533:0.225869)	-1033.46	NA	NA	NA
Unigene14604_R-brotherusii	Unigene39224_R-cantoniensis	MA	0.314844	0.619958	0.507847	0.0189847	102	25.3567	76.6433	NA	28	11.0453	16.9547	NA	NA	0.390694	1.79329:1.58579:1.24196:1.19429:1.1003:1	0.292636(0.284884:0.296512:0.296512)	-213.697	NA	NA	NA
Unigene21921_R-brotherusii	Unigene38554_R-cantoniensis	MA	0.165017	0.296078	0.557343	0.0213055	327	77.9398	249.06	NA	53	19.0578	33.9422	NA	NA	0.196255	2.55904:2.23727:1.51414:1.56567:0.379036:1	0.361357(0.376106:0.367257:0.340708)	-625.669	NA	NA	NA
Unigene32724_R-brotherusii	Unigene30769_R-cantoniensis	MA	0.481913	0.850646	0.566525	0.00117965	252	62.4826	189.517	NA	88	32.3727	55.6273	NA	NA	0.573339	2.72033:3.12529:1.96088:1.98298:0.528051:1	0.330808(0.386364:0.261364:0.344697)	-584.518	NA	NA	NA
Unigene27324_R-brotherusii	Unigene44841_R-cantoniensis	MA	0.162512	0.312057	0.520777	0.0268676	249	60.5392	188.461	NA	41	15.6417	25.3583	NA	NA	0.198871	1.50016:2.15349:1.28259:1.30949:0.455847:1	0.268421(0.321053:0.281579:0.202632)	-474.123	NA	NA	NA

## Sheet: 10.Orth YN bu-ca
Sheet 10. Orthologs of R. bungei and R. cantoniensis inferred from OrthoMCL, calculating dN/dS with and YN method
Sequence	Sequence	Method	dN	dS	dN/dS	P-Value(Fisher)	Length	S-Sites	N-Sites	Fold-Sites(0:2:4)	Substitutions	S-Substitutions	N-Substitutions	Fold-S-Substitutions(0:2:4)	Fold-N-Substitutions(0:2:4)	Divergence-Time	Substitution-Rate-Ratio(rTC:rAG:rTA:rCG:rTG:rCA/rCA)	GC(1:2:3)	ML-Score	AICc	Akaike-Weight	Model
Unigene25660_R-bungei	Unigene24441_R-cantoniensis	YN	0.143507	0.226937	0.632367	0.000116519	2727	706.812	2020.19	NA	397	134.514	262.486	NA	NA	0.165131	3.46976:3.46976:1:1:1:1	0.369606(0.48746:0.334142:0.287217)	NA	NA	NA	NA
Unigene19635_R-bungei	Unigene8386_R-cantoniensis	YN	0.157168	0.301347	0.52155	0.000137601	1053	327.639	725.361	NA	181	78.4114	102.589	NA	NA	0.202029	2.52917:2.52917:1:1:1:1	0.473797(0.507732:0.583763:0.329897)	NA	NA	NA	NA
Unigene5242_R-bungei	CL3335.Contig1_R-cantoniensis	YN	0.186659	0.371788	0.502059	0.000317717	822	204.351	617.649	NA	159	57.5573	101.443	NA	NA	0.232683	2.99456:2.99456:1:1:1:1	0.348139(0.397208:0.322335:0.324873)	NA	NA	NA	NA
Unigene29534_R-bungei	Unigene39254_R-cantoniensis	YN	0.183246	0.344737	0.531553	0.000474663	993	230.789	762.211	NA	185	61.4709	123.529	NA	NA	0.220779	1.97127:1.97127:1:1:1:1	0.32925(0.419822:0.258352:0.309577)	NA	NA	NA	NA
Unigene40117_R-cantoniensis	Unigene33607_R-bungei	YN	0.097809	0.180418	0.542124	0.000760599	1353	337.102	1015.9	NA	146	53.0498	92.9502	NA	NA	0.118391	2.93784:2.93784:1:1:1:1	0.317896(0.339874:0.330455:0.283359)	NA	NA	NA	NA
Unigene41600_R-cantoniensis	Unigene12433_R-bungei	YN	0.158595	0.31229	0.507846	0.00185078	600	173.028	426.972	NA	104	43.274	60.726	NA	NA	0.202918	3.65303:3.65303:1:1:1:1	0.396313(0.47235:0.389401:0.327189)	NA	NA	NA	NA
Unigene19490_R-bungei	Unigene35142_R-cantoniensis	YN	0.0892041	0.169787	0.525388	0.00228471	1137	297.551	839.449	NA	114	43.5987	70.4013	NA	NA	0.110293	4.08131:4.08131:1:1:1:1	0.313713(0.35119:0.326058:0.263889)	NA	NA	NA	NA
CL4380.Contig1_R-cantoniensis	Unigene28957_R-bungei	YN	0.0758046	0.147735	0.513112	0.00277503	1092	275.779	816.221	NA	95	36.2705	58.7295	NA	NA	0.0939703	2.4226:2.4226:1:1:1:1	0.315972(0.407853:0.221955:0.318109)	NA	NA	NA	NA
Unigene28616_R-bungei	Unigene26656_R-cantoniensis	YN	0.120457	0.23036	0.522908	0.00355223	801	222.858	578.142	NA	107	42.911	64.089	NA	NA	0.151035	3.72016:3.72016:1:1:1:1	0.364676(0.45354:0.369469:0.271018)	NA	NA	NA	NA
Unigene7913_R-cantoniensis	Unigene28210_R-bungei	YN	0.125657	0.238223	0.527476	0.00430376	750	207.748	542.252	NA	103	40.617	62.383	NA	NA	0.156837	3.7917:3.7917:1:1:1:1	0.187833(0.239:0.143:0.1815)	NA	NA	NA	NA
CL2856.Contig2_R-bungei	Unigene37948_R-cantoniensis	YN	0.273751	0.471364	0.580765	0.00431842	609	177.897	431.103	NA	158	60.3121	97.6879	NA	NA	0.331477	5.04387:5.04387:1:1:1:1	0.376274(0.438865:0.331878:0.358079)	NA	NA	NA	NA
Unigene25071_R-cantoniensis	Unigene10521_R-bungei	YN	0.117124	0.225413	0.519597	0.00474487	660	168.129	491.871	NA	85	32.1718	52.8282	NA	NA	0.14471	4.73407:4.73407:1:1:1:1	0.301653(0.327479:0.318182:0.259298)	NA	NA	NA	NA
Unigene12493_R-bungei	CL7761.Contig1_R-cantoniensis	YN	0.209863	0.39465	0.531769	0.00519012	519	138.924	380.076	NA	111	41.7422	69.2578	NA	NA	0.259326	3.08029:3.08029:1:1:1:1	0.388307(0.460733:0.28534:0.418848)	NA	NA	NA	NA
Unigene7375_R-bungei	Unigene40018_R-cantoniensis	YN	0.168013	0.307081	0.54713	0.0060872	723	160.72	562.28	NA	124	39.4174	84.5826	NA	NA	0.198927	1.52033:1.52033:1:1:1:1	0.31966(0.364745:0.263858:0.330377)	NA	NA	NA	NA
CL1818.Contig1_R-bungei	CL3964.Contig2_R-cantoniensis	YN	0.108874	0.196472	0.554148	0.00616767	942	253.485	688.515	NA	112	42.5192	69.4808	NA	NA	0.132446	2.66279:2.66279:1:1:1:1	0.392246(0.456193:0.351964:0.36858)	NA	NA	NA	NA
Unigene38348_R-bungei	Unigene6854_R-cantoniensis	YN	0.156763	0.303315	0.516831	0.00618997	567	144.335	422.665	NA	94	34.447	59.553	NA	NA	0.194069	2.00599:2.00599:1:1:1:1	0.383721(0.525581:0.237209:0.388372)	NA	NA	NA	NA
Unigene44073_R-cantoniensis	Unigene29908_R-bungei	YN	0.188315	0.317223	0.593638	0.00643145	1011	228.62	782.38	NA	186	56.1732	129.827	NA	NA	0.217466	2.32695:2.32695:1:1:1:1	0.336327(0.399202:0.308383:0.301397)	NA	NA	NA	NA
Unigene19417_R-bungei	Unigene14021_R-cantoniensis	YN	0.170249	0.325256	0.523433	0.00643789	540	121.529	418.471	NA	95	31.8046	63.1954	NA	NA	0.205134	3.52265:3.52265:1:1:1:1	0.378049(0.421951:0.44878:0.263415)	NA	NA	NA	NA
Unigene9378_R-bungei	Unigene27069_R-cantoniensis	YN	0.117315	0.20985	0.559043	0.00803005	798	190.357	607.643	NA	100	34.2522	65.7478	NA	NA	0.139389	2.74886:2.74886:1:1:1:1	0.336047(0.405814:0.295349:0.306977)	NA	NA	NA	NA
Unigene10143_R-cantoniensis	Unigene31132_R-bungei	YN	0.142932	0.284091	0.50312	0.00805129	501	117.468	383.532	NA	77	27.3338	49.6662	NA	NA	0.176029	1.82369:1.82369:1:1:1:1	0.249396(0.309783:0.193841:0.244565)	NA	NA	NA	NA
Unigene27303_R-bungei	Unigene36565_R-cantoniensis	YN	0.141273	0.258366	0.546795	0.0086811	726	187.257	538.743	NA	109	39.6997	69.3003	NA	NA	0.171475	2.51713:2.51713:1:1:1:1	0.447233(0.480695:0.474903:0.3861)	NA	NA	NA	NA
Unigene37240_R-cantoniensis	Unigene28117_R-bungei	YN	0.121723	0.221802	0.548794	0.00921309	807	215.717	591.283	NA	106	39.8778	66.1222	NA	NA	0.148475	3.92212:3.92212:1:1:1:1	0.408273(0.483813:0.336331:0.404676)	NA	NA	NA	NA
CL8602.Contig1_R-cantoniensis	Unigene22114_R-bungei	YN	0.135778	0.25725	0.527807	0.00954158	501	176.563	324.437	NA	78	37.8529	40.1471	NA	NA	0.178587	1.43158:1.43158:1:1:1:1	0.472366(0.479275:0.647668:0.290155)	NA	NA	NA	NA
Unigene8797_R-cantoniensis	Unigene22149_R-bungei	YN	0.0988354	0.191011	0.517433	0.00994864	675	190.58	484.42	NA	76	31.2543	44.7457	NA	NA	0.12486	3.09506:3.09506:1:1:1:1	0.261165(0.285638:0.241158:0.256699)	NA	NA	NA	NA
Unigene40986_R-cantoniensis	Unigene31731_R-bungei	YN	0.147722	0.259389	0.5695	0.0107378	738	192.478	545.522	NA	114	40.8921	73.1079	NA	NA	0.176846	1.76364:1.76364:1:1:1:1	0.334931(0.381789:0.345048:0.277955)	NA	NA	NA	NA
Unigene13722_R-cantoniensis	Unigene32818_R-bungei	YN	0.167682	0.31955	0.524746	0.0108863	519	149.749	369.251	NA	92	36.7947	55.2053	NA	NA	0.211501	3.79687:3.79687:1:1:1:1	0.338308(0.349254:0.31791:0.347761)	NA	NA	NA	NA
Unigene16004_R-bungei	Unigene10266_R-cantoniensis	YN	0.152611	0.292421	0.521888	0.0109418	546	142.292	403.708	NA	87	32.0632	54.9368	NA	NA	0.189046	3.67858:3.67858:1:1:1:1	0.281838(0.337209:0.171096:0.337209)	NA	NA	NA	NA
Unigene45346_R-cantoniensis	Unigene32998_R-bungei	YN	0.362144	0.631369	0.573585	0.0111716	444	135.62	308.38	NA	144	55.8646	88.1354	NA	NA	0.444378	3.05764:3.05764:1:1:1:1	0.342029(0.423913:0.271739:0.330435)	NA	NA	NA	NA
Unigene30702_R-bungei	Unigene12992_R-cantoniensis	YN	0.404219	0.728379	0.554957	0.0135308	519	129.327	389.673	NA	175	55.234	119.766	NA	NA	0.484995	2.74701:2.74701:1:1:1:1	0.376667(0.4675:0.2875:0.375)	NA	NA	NA	NA
Unigene37084_R-cantoniensis	Unigene27623_R-bungei	YN	0.128973	0.224641	0.574127	0.0149594	702	172.62	529.38	NA	96	33.3605	62.6395	NA	NA	0.152497	1.87185:1.87185:1:1:1:1	0.419664(0.546763:0.339928:0.372302)	NA	NA	NA	NA
Unigene34148_R-bungei	CL3230.Contig2_R-cantoniensis	YN	0.140742	0.244207	0.576325	0.0163342	747	163.124	583.876	NA	108	33.3411	74.6589	NA	NA	0.163336	2.47222:2.47222:1:1:1:1	0.276754(0.306579:0.305263:0.218421)	NA	NA	NA	NA
CL4860.Contig1_R-bungei	Unigene30551_R-cantoniensis	YN	0.136357	0.259372	0.525721	0.0167299	495	102.623	392.377	NA	71	22.2365	48.7635	NA	NA	0.16186	2.6654:2.6654:1:1:1:1	0.383253(0.5:0.362319:0.28744)	NA	NA	NA	NA
Unigene11120_R-bungei	Unigene36520_R-cantoniensis	YN	0.20475	0.367994	0.556395	0.0174499	420	122.559	297.441	NA	88	34.7852	53.2148	NA	NA	0.252386	2.3925:2.3925:1:1:1:1	0.387526(0.361963:0.404908:0.395706)	NA	NA	NA	NA
Unigene30934_R-bungei	Unigene31771_R-cantoniensis	YN	0.22125	0.346058	0.639345	0.0189415	891	207.161	683.839	NA	185	55.0937	129.906	NA	NA	0.250269	2.90301:2.90301:1:1:1:1	0.378076(0.448546:0.392617:0.293065)	NA	NA	NA	NA
Unigene659_R-bungei	Unigene20364_R-cantoniensis	YN	0.106643	0.188863	0.564657	0.0189458	756	168.295	587.705	NA	86	27.7671	58.2329	NA	NA	0.124946	2.38876:2.38876:1:1:1:1	0.264296(0.32113:0.257845:0.213912)	NA	NA	NA	NA
Unigene10612_R-cantoniensis	CL4550.Contig1_R-bungei	YN	0.0855992	0.166314	0.514686	0.0202871	639	162.128	476.872	NA	62	23.667	38.333	NA	NA	0.106078	4.505:4.505:1:1:1:1	0.376652(0.451542:0.323789:0.354626)	NA	NA	NA	NA
Unigene10305_R-cantoniensis	Unigene5666_R-bungei	YN	0.0739132	0.144008	0.513259	0.0213717	657	187.53	469.47	NA	57	24	33	NA	NA	0.0939206	3.86537:3.86537:1:1:1:1	0.361111(0.420455:0.289773:0.373106)	NA	NA	NA	NA
Unigene41217_R-bungei	CL927.Contig1_R-cantoniensis	YN	0.154704	0.298898	0.517583	0.0234936	384	113.135	270.865	NA	64	26.3818	37.6182	NA	NA	0.197187	5.41526:5.41526:1:1:1:1	0.226252(0.240933:0.238342:0.199482)	NA	NA	NA	NA
Unigene15554_R-cantoniensis	Unigene19931_R-bungei	YN	0.108063	0.197826	0.546253	0.0242921	657	164.523	492.477	NA	77	27.6257	49.3743	NA	NA	0.130541	3.5288:3.5288:1:1:1:1	0.271971(0.345606:0.24228:0.228029)	NA	NA	NA	NA
Unigene15743_R-cantoniensis	Unigene7332_R-bungei	YN	0.127665	0.248449	0.513847	0.0262215	423	112.833	310.167	NA	59	22.7561	36.2439	NA	NA	0.159883	3.24045:3.24045:1:1:1:1	0.4(0.456667:0.383333:0.36)	NA	NA	NA	NA
Unigene31864_R-bungei	Unigene21850_R-cantoniensis	YN	0.111728	0.209242	0.533968	0.0267679	489	126.71	362.29	NA	60	22.4451	37.5549	NA	NA	0.136996	2.77123:2.77123:1:1:1:1	0.340548(0.404762:0.292208:0.324675)	NA	NA	NA	NA
Unigene31040_R-bungei	Unigene27119_R-cantoniensis	YN	0.126061	0.2345	0.537575	0.0297482	534	116.574	417.426	NA	71	22.6751	48.3249	NA	NA	0.149734	2.22086:2.22086:1:1:1:1	0.318043(0.389908:0.308869:0.255352)	NA	NA	NA	NA
Unigene24119_R-cantoniensis	Unigene13137_R-bungei	YN	0.0917706	0.154306	0.59473	0.0309193	828	207.34	620.66	NA	82	28.4952	53.5048	NA	NA	0.10743	2.70082:2.70082:1:1:1:1	0.326637(0.385045:0.295759:0.299107)	NA	NA	NA	NA
Unigene12178_R-cantoniensis	Unigene31395_R-bungei	YN	0.108677	0.177071	0.613748	0.0343465	699	194.813	504.187	NA	81	30.5558	50.4442	NA	NA	0.127738	7.76715:7.76715:1:1:1:1	0.333333(0.425641:0.320513:0.253846)	NA	NA	NA	NA
Unigene21564_R-cantoniensis	Unigene12264_R-bungei	YN	0.193333	0.322162	0.600111	0.0361012	369	152.018	216.982	NA	76	39.2452	36.7548	NA	NA	0.246407	1.48416:1.48416:1:1:1:1	0.426882(0.319355:0.674194:0.287097)	NA	NA	NA	NA
Unigene32035_R-bungei	Unigene24486_R-cantoniensis	YN	0.120908	0.237191	0.50975	0.03669	474	113.252	360.748	NA	62	21.7876	40.2124	NA	NA	0.148691	2.705:2.705:1:1:1:1	0.29723(0.362018:0.305638:0.224036)	NA	NA	NA	NA
Unigene22382_R-bungei	Unigene10613_R-cantoniensis	YN	0.125784	0.222552	0.565192	0.0398305	522	135.573	386.427	NA	70	25.3364	44.6636	NA	NA	0.150917	2.37631:2.37631:1:1:1:1	0.444444(0.497512:0.455224:0.380597)	NA	NA	NA	NA
Unigene10700_R-cantoniensis	Unigene10788_R-bungei	YN	0.119062	0.229347	0.519137	0.0399249	441	122.367	318.633	NA	58	23	35	NA	NA	0.149664	3.36268:3.36268:1:1:1:1	0.418889(0.503333:0.316667:0.436667)	NA	NA	NA	NA
Unigene30210_R-bungei	Unigene19029_R-cantoniensis	YN	0.110989	0.192249	0.57732	0.0409985	492	132.884	359.116	NA	59	22.126	36.874	NA	NA	0.132937	3.04664:3.04664:1:1:1:1	0.34901(0.430693:0.252475:0.363861)	NA	NA	NA	NA
CL4704.Contig2_R-cantoniensis	Unigene10533_R-bungei	YN	0.126292	0.197438	0.639655	0.0435301	873	210.245	662.755	NA	112	35.2166	76.7834	NA	NA	0.143426	3.79805:3.79805:1:1:1:1	0.295189(0.381443:0.241237:0.262887)	NA	NA	NA	NA
Unigene31897_R-bungei	Unigene12327_R-cantoniensis	YN	0.152475	0.290795	0.524339	0.0456006	327	73.5604	253.44	NA	52	17.1736	34.8264	NA	NA	0.183591	1.92831:1.92831:1:1:1:1	0.35906(0.426174:0.342282:0.308725)	NA	NA	NA	NA
Unigene22204_R-cantoniensis	Unigene7563_R-bungei	YN	0.151467	0.230194	0.657998	0.0487531	909	248.806	660.194	NA	137	47.0142	89.9858	NA	NA	0.173016	3.80587:3.80587:1:1:1:1	0.364969(0.429398:0.332176:0.333333)	NA	NA	NA	NA
CL1818.Contig2_R-bungei	CL3964.Contig1_R-cantoniensis	YN	0.11461	0.193722	0.591621	0.0495153	636	161.26	474.74	NA	77	26.7536	50.2464	NA	NA	0.134669	2.20221:2.20221:1:1:1:1	0.377778(0.455556:0.317778:0.36)	NA	NA	NA	NA
Unigene6461_R-cantoniensis	Unigene10930_R-bungei	YN	0.10793	0.208798	0.516908	0.0499425	306	86.8057	219.194	NA	37	15.0225	21.9775	NA	NA	0.136544	4.77323:4.77323:1:1:1:1	0.294294(0.306306:0.286036:0.290541)	NA	NA	NA	NA
Unigene19401_R-cantoniensis	Unigene17923_R-bungei	YN	0.153151	0.302337	0.506557	3.62e-06	1647	400.227	1246.77	NA	267	95.3857	171.614	NA	NA	0.189403	3.40004:3.40004:1:1:1:1	0.326761(0.361972:0.358216:0.260094)	NA	NA	NA	NA
CL4199.Contig1_R-cantoniensis	Unigene28593_R-bungei	YN	0.159226	0.28417	0.56032	5.56e-05	1758	417.731	1340.27	NA	288	95.8982	192.102	NA	NA	0.188915	2.05411:2.05411:1:1:1:1	0.362257(0.436286:0.362257:0.288228)	NA	NA	NA	NA
Unigene43139_R-cantoniensis	Unigene36428_R-bungei	YN	0.264156	0.50941	0.518553	0.0460882	297	62.1522	234.848	NA	73	21.321	51.679	NA	NA	0.315479	2.48203:2.48203:1:1:1:1	0.277251(0.369668:0.225118:0.236967)	NA	NA	NA	NA
Unigene40897_R-cantoniensis	Unigene42192_R-bungei	YN	0.204028	0.382258	0.533746	0.0320474	369	72.0207	296.979	NA	73	20.8437	52.1563	NA	NA	0.238815	3.90805:3.90805:1:1:1:1	0.302215(0.39557:0.265823:0.245253)	NA	NA	NA	NA
CL5771.Contig2_R-bungei	Unigene36900_R-cantoniensis	YN	0.373428	0.66474	0.561766	0.0162483	492	131.315	360.685	NA	158	53.0046	104.995	NA	NA	0.451179	3.48204:3.48204:1:1:1:1	0.345238(0.417411:0.285714:0.332589)	NA	NA	NA	NA
CL7983.Contig1_R-bungei	Unigene18422_R-cantoniensis	YN	0.132368	0.26414	0.501128	0.0110468	471	122.627	348.373	NA	69	26.9963	42.0037	NA	NA	0.166676	2.86204:2.86204:1:1:1:1	0.433925(0.52071:0.461538:0.319527)	NA	NA	NA	NA
Unigene915_R-cantoniensis	Unigene29610_R-bungei	YN	0.183036	0.316064	0.579111	0.0108974	771	143.886	627.114	NA	138	36.4534	101.547	NA	NA	0.207862	0.913454:0.913454:1:1:1:1	0.371924(0.422819:0.375839:0.317114)	NA	NA	NA	NA
Unigene29574_R-bungei	CL4018.Contig1_R-cantoniensis	YN	0.10313	0.176	0.585969	0.00901876	1089	293.722	795.278	NA	121	44.816	76.184	NA	NA	0.122784	4.07416:4.07416:1:1:1:1	0.229525(0.243175:0.254297:0.191102)	NA	NA	NA	NA
Unigene17368_R-cantoniensis	Unigene7688_R-bungei	YN	0.140465	0.257616	0.545248	0.00773187	720	181.91	538.09	NA	107	38.1773	68.8227	NA	NA	0.170063	2.97122:2.97122:1:1:1:1	0.301044(0.311155:0.279843:0.312133)	NA	NA	NA	NA
Unigene34014_R-cantoniensis	CL430.Contig1_R-bungei	YN	0.234153	0.406396	0.576169	0.0053362	843	207.845	635.155	NA	189	61.4328	127.567	NA	NA	0.27662	2.51603:2.51603:1:1:1:1	0.338394(0.36336:0.315789:0.336032)	NA	NA	NA	NA
CL6614.Contig2_R-cantoniensis	Unigene5601_R-bungei	YN	0.26447	0.509413	0.519166	0.00548268	471	108.925	362.075	NA	119	38.6228	80.3772	NA	NA	0.321116	1.41424:1.41424:1:1:1:1	0.35488(0.423954:0.325095:0.315589)	NA	NA	NA	NA
CL8407.Contig1_R-cantoniensis	Unigene187_R-bungei	YN	0.17721	0.345895	0.512323	0.000117	930	227.362	702.638	NA	173	62.1505	110.85	NA	NA	0.21845	1.62074:1.62074:1:1:1:1	0.310766(0.352941:0.332963:0.246393)	NA	NA	NA	NA
Unigene29967_R-bungei	Unigene11082_R-cantoniensis	YN	0.284277	0.536192	0.530177	0.00233867	573	145.397	427.603	NA	154	53.4086	100.591	NA	NA	0.348199	2.87046:2.87046:1:1:1:1	0.371901(0.413223:0.359504:0.342975)	NA	NA	NA	NA
Unigene26158_R-cantoniensis	Unigene23342_R-bungei	YN	0.111275	0.192843	0.577024	0.0320361	615	159.726	455.274	NA	73	26.139	46.861	NA	NA	0.13246	2.32929:2.32929:1:1:1:1	0.304701(0.374359:0.217949:0.321795)	NA	NA	NA	NA

[truncated: 2 more sheets: 11.Orth YN bu-br, 12.Orth YN br-ca]
